# Supplementary material for: Functional mapping of N-terminal residues in the yeast proteome uncovers novel determinants for mitochondrial protein import
Source: PLoS Genet. 2023 Aug 16;19(8):e1010848. doi: 10.1371/journal.pgen.1010848 (PMC10482271; doi:10.1371/journal.pgen.1010848)
Supplement: S3 Table — (XLSX) [file pgen.1010848.s003.xlsx]

## Sheet: Feuil1
uniprot ID	geneNames	SystematicGeneName	Protein pos2	Ard1 target	Nat3 target	Mak3 target	Enrichment value Rpl16A IP1	Enrichment value Rpl16A IP2	Enrichment value Rpl16A IP3	Enrichment value Rpl16A IP4	Enrichment value Ard1 IP1	Enrichment value Ard1 IP2	Enrichment value Nat3 IP1	Enrichment value Nat3 IP2	Enrichment value Mak3 IP1	Enrichment value Mak3 IP2	Ard1 mean enrichment value corrected by RPL16 mean	Nat3 mean enrichment value corrected by RPL16 mean	Mak3 mean enrichment value corrected by RPL16 mean
Q02891	EEB1	YPL095C	F	no	no	yes	-0.01	-0.02	-2.79	0.08	0	-0.105	-0.34	-0.18	5.92	5.4	0.63	0.43	6.35
P12686	MRP13	YGR084C	G	no	no	yes	0.13	-0.01	0.05	0.13	-0.38	-0.4	-0.68	-0.43	6.32	5.98	-0.47	-0.63	6.08
P0C5N3	YGL041W-A	YGL041W-A	L	no	no	yes	-0.21	-0.36	0.24	-0.14	-0.29	-0.08	-1.3	-0.9	5.81	5.49	-0.07	-0.98	5.77
P07251	ATP1	YBL099W	L	no	no	yes	-0.02	0	-0.6	-0.01	0.09	0.26	0.06	0.38	5.59	5.36	0.33	0.38	5.63
P53252	PIL1	YGR086C	H	no	no	yes	-0.06	-0.26	-0.16	-0.01	0.21	0.07	-0.7	-0.42	4.97	5.65	0.26	-0.44	5.43
Q01852	TIM44	YIL022W	H	no	no	yes	-0.09	0.01	-0.39	-0.34	-0.21	-0.05	0.22	0.56	5.63	4.21	0.07	0.59	5.12
P18544	ARG8	YOL140W	F	no	no	yes	-0.11	0.01	0.08	0.23	0.19	0.155	-0.12	0.18	5.15	4.38	0.12	-0.02	4.71
P12688	YPK1	YKL126W	Y	no	no	yes	0.13	0.15	-0.29	0.01	0.16	0.105	0.17	0.11	4.88	4.47	0.13	0.14	4.68
P38071	ETR1	YBR026C	L	yes	no	yes	0.15	0.04	0.19	0.31	1.21	0.89	-0.51	-0.25	5.16	4.53	0.88	-0.55	4.67
P16387	PDA1	YER178W	L	no	no	yes	0.02	0.02	0.04	0.12	-0.14	0.225	-0.39	0.03	4.61	4.54	-0.01	-0.23	4.53
Q12230	LSP1	YPL004C	H	no	no	yes	-0.14	-0.21	-0.19	-0.01	-0.35	-0.27	-0.97	-0.83	4.22	4.33	-0.17	-0.76	4.41
Q12480	AIM45	YPR004C	F	no	no	yes	-0.21	-0.15	-0.28	-0.16	-0.18	0.025	-0.29	-0.03	4.76	3.63	0.12	0.04	4.4
P36516	MRPL3	YMR024W	G	no	no	yes	0.07	-0.13	-0.11	0.1	-0.27	-0.285	-0.41	-0.26	4.36	4.29	-0.26	-0.32	4.34
Q03976	RSM24	YDR175C	K	no	no	yes	0.19	0.02	-0.03	0.13	0.69	0.355	0.02	-0.03	4.42	4.32	0.45	-0.08	4.29
P20457	PRI2	YKL045W	F	no	no	yes	0.33	0.1	0.31	0.23	0.66	0.37	-0.37	-0.22	4.54	4.47	0.27	-0.54	4.26
P20967	KGD1	YIL125W	L	no	no	yes	0.18	0.25	-0.01	0.25	0.24	0.11	-0.1	-0.03	4.51	4.32	0.01	-0.23	4.25
Q08742	RDL2	YOR286W	F	no	no	yes	-0.33	-0.46	-0.33	-0.35	-0.52	-0.205	-1.23	-0.86	4.22	3.49	0.01	-0.68	4.22
P38120	MRPS9	YBR146W	F	no	no	yes	-0.14	-0.23	-0.45	-0.26	-0.17	-0.02	-0.12	-0.01	4.44	3.33	0.18	0.21	4.16
P07246	ADH3	YMR083W	L	no	no	yes	0.08	0.11	0.15	0.03	-0.01	0.12	-0.28	-0.06	4.12	4.37	-0.04	-0.26	4.15
P38766	RRM3	YHR031C	F	no	no	yes	0.07	0.23	-0.13	0.05	0.33	0.23	0.17	0.24	4.12	4.1	0.23	0.15	4.06
P00447	SOD2	YHR008C	F	no	no	yes	-0.32	-0.09	-0.21	0.05	0.08	0.44	-0.73	-0.29	3.96	3.77	0.4	-0.37	4.01
P14180	CHS2	YBR038W	T	no	no	yes	0.46	0.53	0.58	0.49	0.81	0.575	-0.49	-0.28	4.42	4.59	0.18	-0.9	3.99
P21560	CBP3	YPL215W	M	no	no	yes	0.15	0.02	0.06	0.23	0.14	0.02	-0.51	-0.4	4.11	3.77	-0.04	-0.57	3.83
P40576	YIR024C	YIR024C	F	no	no	yes	0.24	0	0.61	0.06	-0.54	-0.045	-0.7	-0.58	4.14	3.83	-0.52	-0.87	3.76
P47039	BNA3	YJL060W	K	no	no	yes	0.26	0.25	0.3	0.25	1.03	0.76	-0.58	-0.34	3.76	4.21	0.63	-0.73	3.72
P38077	ATP3	YBR039W	L	no	no	yes	-0.06	-0.22	-0.6	0.03	-0.4	-0.24	-0.82	-0.68	4.07	2.9	-0.11	-0.54	3.7
Q02884	ELP4	YPL101W	S	no	no	yes	0.16	0.25	-0.13	-0.05	0.41	0.295	-0.22	0.04	3.47	3.8	0.3	-0.15	3.58
P09950	HEM1	YDR232W	Q	no	no	yes	-0.17	0.09	-0.62	-0.26	0.07	0.175	0.4	0.69	3.28	3.35	0.36	0.79	3.56
P40053	AIM9	YER080W	I	no	no	yes	0.11	0.07	0.25	0.07	0.21	0.075	-0.58	-0.45	3.56	3.75	0.02	-0.64	3.53
P37292	SHM1	YBR263W	F	no	no	yes	0.03	0.16	-0.03	-0.12	-0.02	0.185	0.17	0.49	3.55	3.36	0.07	0.32	3.45
P38523	MGE1	YOR232W	R	no	no	yes	-0.29	-0.62	-0.46	-0.37	-1.23	-0.59	-1.15	-0.98	3.96	1.9	-0.48	-0.63	3.37
P40185	MMF1	YIL051C	F	no	no	yes	-0.56	-0.68	-0.14	-0.57	-0.88	-0.36	-1.66	-1.11	3.1	2.44	-0.13	-0.9	3.26
P29366	BEM1	YBR200W	L	no	no	yes	0.15	0.25	0.17	0.19	0.65	0.475	-0.19	-0.14	3.52	3.33	0.37	-0.36	3.24
P32860	NFU1	YKL040C	F	no	no	yes	-0.08	-0.33	0.41	0.15	-0.12	-0.05	-1.27	-1.07	3.57	2.97	-0.12	-1.21	3.23
Q05931	SSQ1	YLR369W	L	no	no	yes	0.36	0.33	0.5	0.48	0.44	0.08	-0.52	-0.56	3.72	3.53	-0.16	-0.96	3.21
P37298	SDH4	YDR178W	M	no	no	yes	-0.28	-0.23	-0.53	-0.47	-0.42	-0.06	-0.57	-0.37	3.39	2.27	0.14	-0.09	3.21
P40990	MSS2	YDL107W	Q	no	no	yes	0.27	0.03	0.49	0.11	0.29	0.155	-0.05	-0.31	3.7	3.07	0	-0.41	3.16
P32451	BIO2	YGR286C	M	no	no	yes	-0.02	0.14	-0.5	-0.08	0.14	0.415	-0.3	-0.01	3.12	2.96	0.39	-0.04	3.16
Q02773	RPM2	YML091C	A	no	no	yes	0.21	0.13	0	0.29	1.07	0.75	0.46	0.26	3.42	3.13	0.75	0.2	3.12
P89886	TMA20	YER007C-A	F	no	no	yes	-0.23	-0.43	0.41	-0.26	0.22	0.37	-1.17	-0.69	2.93	3.04	0.42	-0.8	3.11
P18759	SEC18	YBR080C	F	no	no	yes	0.32	0.32	0.23	0.43	0.35	0.01	-0.13	-0.06	3.34	3.52	-0.15	-0.42	3.11
Q02873	YPL107W	YPL107W	I	no	no	yes	-0.03	-0.09	-0.01	-0.08	0.17	0.6	-0.45	-0.24	3.2	2.78	0.44	-0.29	3.04
Q05166	ASM4	YDL088C	F	yes	no	yes	-0.02	-0.08	-0.03	0.02	1.34	1.11	0	0.12	2.7	3.31	1.25	0.09	3.03
P25719	CPR3	YML078W	F	no	no	yes	-0.46	-0.61	-0.42	-0.21	-0.53	0.325	-1.4	-0.77	2.99	2.09	0.32	-0.66	2.97
P32191	GUT2	YIL155C	F	no	no	yes	0.14	0.36	-0.2	-0.01	-0.2	-0.045	-0.22	-0.06	3.2	2.82	-0.2	-0.21	2.94
P06168	ILV5	YLR355C	L	no	no	yes	0.06	0.12	0.41	0.35	-0.13	-0.255	0.08	0.26	3.04	3.31	-0.43	-0.07	2.94
P28241	IDH2	YOR136W	L	no	no	yes	0.05	-0.05	0.68	0.14	0.18	0.11	-0.94	-0.71	3.29	2.87	-0.06	-1.03	2.88
P32799	COX13	YGL191W	F	no	no	yes	-0.3	-0.58	-0.4	-0.14	-0.74	-0.52	-2.02	-1.61	2.39	2.44	-0.28	-1.46	2.77
P39726	GCV3	YAL044C	L	no	no	yes	-0.18	-0.48	0.31	-0.12	-0.21	0.035	-1.22	-0.76	2.86	2.4	0.03	-0.87	2.75
Q04398	SPG3	YDR504C	I	no	yes	yes	0.02	-0.16	-0.15	-0.06	0.39	-0.04	0.78	0.72	2.32	2.9	0.26	0.84	2.7
Q12032	AIM41	YOR215C	F	no	no	yes	-0.04	-0.31	-0.09	-0.11	-0.63	-0.285	-1.43	-1.22	2.82	2.27	-0.32	-1.19	2.68
Q03898	FIN1	YDR130C	S	no	no	yes	-0.08	-0.38	0.15	0.04	0.9	0.36	-0.01	-0.06	2.26	2.95	0.7	0.03	2.67
P22211	NPR1	YNL183C	S	no	no	yes	0.11	0.23	-0.03	0.04	0.67	0.4	0.28	0.33	2.55	2.96	0.45	0.22	2.67
P08417	FUM1	YPL262W	L	no	yes	yes	0.18	0.48	0.32	0.26	0.56	0.545	1.38	2.11	2.86	2.98	0.24	1.44	2.61
P40077	DSE1	YER124C	Q	no	no	yes	0.07	-0.22	0.13	0.23	0.86	0.445	0.56	0.55	2.62	2.71	0.6	0.5	2.61
P32875	LIP5	YOR196C	Y	no	no	yes	0.02	0.09	-0.03	0.07	0.18	0.08	-0.5	-0.24	2.65	2.5	0.09	-0.41	2.54
P10849	MTF2	YDL044C	I	yes	no	yes	0.48	0.39	0.57	0.46	1.65	1.09	0.15	-0.02	3.13	2.88	0.9	-0.41	2.53
P38081	YBR056W	YBR056W	I	no	no	yes	0.32	0.13	0.22	0.19	0.33	0.15	-0.36	-0.39	2.66	2.81	0.03	-0.59	2.52
Q06493	YLH47	YPR125W	L	no	no	yes	0.21	0.07	0.25	0.28	-0.4	-0.435	-0.92	-0.71	2.83	2.62	-0.62	-1.02	2.52
P28777	ARO2	YGL148W	S	no	no	yes	-0.16	0.01	0.05	-0.06	0.62	0.85	-0.61	-0.2	2.48	2.48	0.78	-0.37	2.52
P32356	NTH1	YDR001C	S	yes	no	yes	0.16	0.25	0	0.04	1.02	0.98	0.28	0.57	2.28	2.9	0.89	0.31	2.48
Q07821	ISA1	YLL027W	I	no	no	yes	-0.28	-0.27	-0.17	-0.34	-0.05	0	-0.6	-0.32	2.11	2.21	0.24	-0.2	2.43
P38243	YBR071W	YBR071W	L	yes	no	yes	-0.03	-0.04	0.17	-0.04	1.24	0.69	-0.5	-0.34	2.27	2.58	0.95	-0.44	2.41
Q03780	YDR239C	YDR239C	F	no	no	yes	0.16	0.2	0.34	0.26	0.77	0.3	-0.07	-0.18	2.41	2.87	0.3	-0.37	2.4
P40484	MOB1	YIL106W	S	no	no	yes	0.01	-0.1	0	0.03	0.08	-0.03	-0.44	-0.26	2.27	2.5	0.04	-0.34	2.4
P50896	PSP1	YDR505C	D	no	no	yes	0.03	-0.03	-0.06	0.05	0.42	0.185	0.79	0.71	2.29	2.51	0.31	0.75	2.4
P53604	MSO1	YNR049C	M	no	no	yes	-0.15	-0.08	-0.06	-0.1	0.04	0.07	-0.72	-0.49	2.01	2.53	0.15	-0.51	2.37
P41910	MAF1	YDR005C	K	yes	no	yes	-0.11	-0.07	0.12	-0.04	1.97	1.935	0	0.32	2.01	2.67	1.98	0.19	2.37
P36147	PAM17	YKR065C	F	no	no	yes	-0.35	-0.32	-0.08	0.03	-1.06	-0.34	-1.37	-0.88	2.58	1.73	-0.52	-0.95	2.34
P21524	RNR1	YER070W	Y	no	no	yes	0.27	0.19	0.12	0.49	0.21	-0.06	0.01	0.19	2.61	2.57	-0.19	-0.17	2.32
P53950	VAC7	YNL054W	T	no	no	yes	-0.01	0	0.12	0.06	0.72	0.445	0.22	0.21	2.07	2.62	0.54	0.17	2.3
P06634	DED1	YOR204W	A	no	no	yes	-0.02	0.09	0.06	0.32	0.7	0.545	0.15	0.41	2.01	2.79	0.51	0.17	2.29
P40209	GAT2	YMR136W	Q	no	no	yes	-0.14	0.01	-0.44	0	0.57	0.38	0.56	0.58	1.89	2.35	0.62	0.71	2.26
P40496	RSM25	YIL093C	K	no	no	yes	0.2	0.17	0.05	0.17	0.39	0.35	-0.13	-0.11	2.39	2.43	0.22	-0.27	2.26
P38891	BAT1	YHR208W	L	no	no	yes	0.05	0.02	0.21	0.18	0.27	0.015	-0.56	-0.59	2.22	2.4	0.03	-0.69	2.2
P16622	HEM15	YOR176W	L	no	no	yes	0.18	0.16	-0.03	0.31	0.01	-0.1	-0.96	-0.75	2.44	2.27	-0.2	-1.01	2.2
Q99299	AIM44	YPL158C	I	yes	no	yes	-0.05	-0.04	0.39	0.12	1.4	0.82	-0.06	-0.01	1.92	2.65	1.01	-0.14	2.18
Q12024	YTM1	YOR272W	T	yes	no	yes	0.27	0.24	0.25	0.26	1.58	1.3	-0.4	-0.12	2.14	2.69	1.19	-0.52	2.16
P40033	RSM18	YER050C	Q	no	no	yes	-0.39	-0.56	-0.47	-0.46	-1.12	-0.475	-1.25	-1.09	1.97	1.34	-0.33	-0.7	2.13
P00424	COX5A	YNL052W	L	no	no	yes	-0.29	-0.45	-0.56	-0.34	-0.66	-0.125	-1.14	-0.55	1.83	1.59	0.02	-0.44	2.12
P28007	GAR1	YHR089C	S	yes	no	yes	-0.36	-0.31	-0.15	-0.37	0.44	0.675	0.15	0.61	1.73	1.9	0.86	0.68	2.11
Q3E750	YGL041C-B	YGL041C-B	F	no	no	yes	NA	NA	-0.34	-0.04	NA	0.06	0.41	0.31	1.45	2.38	0.25	0.55	2.11
P38228	TCM62	YBR044C	L	no	no	yes	-0.04	-0.03	-0.25	-0.1	0.05	-0.07	0.28	0.21	2.33	1.63	0.1	0.35	2.09
Q04748	SOV1	YMR066W	F	no	no	yes	0.07	0.04	-0.02	0.05	0.03	-0.125	0.4	0.24	2.49	1.71	-0.08	0.29	2.07
Q12221	PUF2	YPR042C	D	no	yes	yes	0.17	0.12	0.09	0.02	0.82	0.355	0.99	1.19	1.86	2.47	0.49	0.99	2.07
P08067	RIP1	YEL024W	L	yes	no	yes	-0.16	-0.24	-0.41	0.18	1.6	1.705	-0.7	-0.7	2.23	1.57	1.81	-0.54	2.06
P32917	STE5	YDR103W	M	no	no	yes	0.19	0.22	0.19	0.26	0.9	0.465	0.39	0.36	2.14	2.36	0.47	0.16	2.04
P43638	MHP1	YJL042W	D	no	no	yes	-0.12	0.14	-0.18	-0.03	0.19	0.01	0.5	0.64	1.49	2.46	0.15	0.62	2.02
Q07074	YHR007C-A	YHR007C-A	H	no	no	yes	-0.16	0.05	-0.42	-0.18	0.05	0.13	0.26	0.21	2.17	1.5	0.27	0.41	2.01
P39533	ACO2	YJL200C	L	no	no	yes	0.16	0.04	0.55	0.4	0.47	0.11	-0.8	-0.66	2.35	2.23	0	-1.02	2
P32787	MGM101	YJR144W	K	no	no	yes	-0.17	-0.13	-0.12	-0.16	-0.21	0.035	-0.68	-0.3	2.42	1.27	0.06	-0.35	1.99
P39743	RVS167	YDR388W	S	no	no	yes	0.11	0.2	-0.02	-0.03	-0.11	0.065	-0.36	-0.11	2.14	1.96	-0.09	-0.3	1.99
P34233	ASH1	YKL185W	S	yes	no	yes	-0.09	-0.09	-0.51	-0.19	2.19	2.32	-0.46	-0.22	1.56	1.95	2.48	-0.12	1.98
P14680	YAK1	YJL141C	N	no	yes	yes	-0.26	-0.17	-0.55	-0.56	-0.12	0.055	0.75	0.87	1.44	1.75	0.35	1.2	1.98
Q08223	AIM39	YOL053W	W	no	no	yes	0.2	0.22	0.05	0	-0.16	-0.04	-0.24	-0.17	2.32	1.85	-0.22	-0.32	1.97
P48564	YNL295W	YNL295W	E	no	no	yes	0.06	0	-0.21	-0.2	0.2	0.095	0.42	0.39	1.79	1.97	0.24	0.49	1.97
P28817	EHD3	YDR036C	L	no	no	yes	0.24	0.33	0.08	0.4	-0.07	0	-0.09	0.06	2.4	2.02	-0.3	-0.28	1.95
Q04867	YMR310C	YMR310C	S	no	no	yes	-0.17	-0.08	-0.06	-0.14	0.05	0.27	-0.04	0.16	1.85	1.77	0.27	0.17	1.92
P49017	COQ5	YML110C	L	yes	no	yes	-0.27	-0.43	-0.36	-0.22	0.17	0.85	-0.54	-0.15	1.83	1.33	0.83	-0.03	1.9
P38213	DSF2	YBR007C	N	no	yes	yes	0.1	0.1	0.15	0.11	1.1	0.65	3.14	3.63	1.63	2.37	0.76	3.27	1.89
P53941	IMP4	YNL075W	L	no	no	yes	-0.02	-0.29	0.28	0.22	0.13	0.2	-0.79	-0.73	1.93	1.94	0.12	-0.81	1.89
P39965	AIM10	YER087W	L	no	no	yes	0.33	0.3	0.4	0.3	0.34	0.185	0.05	-0.01	2.39	2.03	-0.07	-0.31	1.88
P53171	GEP7	YGL057C	V	no	no	yes	0.07	0.07	-0.1	-0.01	-0.03	0.11	-0.57	-0.49	2.1	1.67	0.03	-0.54	1.88
P36519	MRPL7	YDR237W	Q	no	no	yes	0.2	0.18	-0.37	-0.03	0.02	0.28	-0.03	0	2.48	1.27	0.16	-0.01	1.88
P32463	ACP1	YKL192C	F	no	no	yes	-0.43	-0.47	-0.34	-0.57	-0.66	-0.175	0	0.66	1.82	1.03	0.04	0.78	1.88
Q00711	SDH1	YKL148C	L	no	no	yes	0.07	0.32	-0.21	0.21	0.48	0.22	-0.33	-0.22	2.15	1.8	0.25	-0.37	1.88
P36151	YKR070W	YKR070W	I	no	no	yes	-0.2	-0.1	-0.13	-0.16	-0.14	0.12	-0.36	-0.05	2.03	1.4	0.14	-0.06	1.86
Q03782	SNU56	YDR240C	R	no	no	yes	0.22	0.22	0.22	0.31	0.24	0	0	-0.09	2.11	2.1	-0.12	-0.29	1.86
P53264	CLD1	YGR110W	F	no	no	yes	0.19	0.13	0.09	0.06	-0.25	-0.115	-0.6	-0.5	2.48	1.43	-0.3	-0.67	1.84
Q12184	YAH1	YPL252C	L	no	no	yes	-0.45	-0.27	-0.28	-0.54	-0.44	-0.04	-0.44	-0.09	1.36	1.54	0.15	0.12	1.84
P35172	NTH2	YBR001C	V	no	no	yes	0.16	0.16	0.2	0.1	0.62	0.45	0.1	0.04	2.05	1.92	0.38	-0.09	1.83
Q02783	MFM1	YPL060W	R	no	no	yes	0.05	0.01	0.04	0.02	0.09	-0.025	-0.21	-0.13	1.99	1.72	0	-0.2	1.83
P41696	AZF1	YOR113W	P	no	no	yes	0.02	0.06	-0.04	-0.05	0.82	0.43	0.2	0.27	1.5	2.14	0.63	0.24	1.82
P22138	RPA135	YPR010C	S	no	yes	yes	0.12	0.18	0.1	0.18	0.35	0.29	0.95	1.38	1.79	2.13	0.18	1.02	1.82
P32909	SMY2	YBR172C	I	no	no	yes	0.08	0.06	0.15	0.15	0.77	0.41	0.2	0.34	1.67	2.18	0.48	0.16	1.82
P53438	SOK2	YMR016C	P	no	no	yes	-0.03	0.01	-0.1	-0.11	0.38	0.285	0.32	0.44	1.59	1.93	0.39	0.44	1.82
P40095	YER158C	YER158C	L	yes	no	yes	-0.14	0.1	-0.56	-0.19	1.25	1.045	0.19	0.26	1.48	1.75	1.35	0.42	1.81
Q06678	MRPL35	YDR322W	L	no	no	yes	0.25	0.13	0.33	0.45	0.58	0.295	-0.73	-0.71	2.14	2.04	0.15	-1.01	1.8
P22354	MRPL20	YKR085C	I	no	no	yes	-0.43	-0.47	-0.48	-0.71	-0.7	-0.24	-0.46	-0.22	1.93	0.58	0.05	0.18	1.78
Q02629	NUP100	YKL068W	F	no	no	yes	0.17	0.27	0.08	0.11	0.53	0.41	0.69	1.18	1.69	2.18	0.31	0.78	1.78
Q03503	MAK3	YPR051W	E	no	no	yes	-0.43	-0.46	-0.45	-0.45	-0.74	-0.15	-0.4	-0.07	1.25	1.4	0	0.21	1.77
P32789	ALK2	YBL009W	N	no	no	yes	0.13	0.25	0.05	0.11	0.63	0.46	0.41	0.38	1.59	2.18	0.41	0.26	1.75
P40047	ALD5	YER073W	L	no	no	yes	-0.14	0	-0.02	0.12	-0.16	-0.06	0.08	0.33	2.09	1.39	-0.1	0.22	1.75
P18900	COQ1	YBR003W	F	no	no	yes	-0.07	-0.06	-0.66	-0.13	-0.24	-0.155	0.04	-0.03	2.16	0.85	0.03	0.24	1.74
Q03208	YML119W	YML119W	S	no	no	yes	-0.02	0.16	-0.09	0.06	0.42	0.33	-0.27	-0.11	1.52	1.96	0.35	-0.22	1.71
P39677	MEF2	YJL102W	W	no	no	yes	0.08	0.2	0.02	-0.03	0.02	-0.01	-0.06	-0.12	2.11	1.44	-0.06	-0.16	1.71
Q12165	ATP16	YDL004W	L	no	no	yes	-0.43	-0.9	-0.7	-0.54	-0.24	0.165	-1.07	-0.57	1.57	0.56	0.61	-0.18	1.71
Q04689	AIM32	YML050W	L	no	no	yes	0.17	0.2	0.26	0.24	0.39	0.045	-0.17	-0.35	1.81	2.01	0	-0.48	1.69
P35183	AST1	YBL069W	A	no	no	yes	0.17	0.2	0.34	0.16	0.36	0.165	-0.39	-0.35	1.8	2	0.05	-0.59	1.68
P40187	PIG2	YIL045W	A	no	no	yes	0.08	0.04	-0.15	-0.11	0.77	0.665	0.44	0.09	1.53	1.74	0.75	0.3	1.67
P38861	NMD3	YHR170W	E	no	no	yes	0.11	0	-0.11	-0.04	-0.04	-0.27	0.03	0.09	1.77	1.52	-0.15	0.07	1.66
P36525	MRPL24	YMR193W	Q	no	no	yes	0.22	-0.09	0.4	0.04	-0.26	-0.14	-0.51	-0.59	1.81	1.79	-0.34	-0.69	1.66
P36056	RSM22	YKL155C	M	no	no	yes	0.12	0.12	0.03	0.04	0.39	0.285	0.07	0.03	1.8	1.66	0.26	-0.03	1.65
P40215	NDE1	YMR145C	I	no	no	yes	-0.08	-0.04	-0.22	0.01	-0.44	-0.395	-0.35	-0.18	1.73	1.41	-0.34	-0.18	1.65
P53759	DUS1	YML080W	T	no	no	yes	0.24	0.31	0.43	0.4	0.74	0.35	-0.08	0.13	1.89	2.08	0.2	-0.32	1.64
P37291	SHM2	YLR058C	P	yes	no	yes	0.25	0.3	0.95	0.26	1.37	1.475	0.87	1.44	1.76	2.37	0.98	0.72	1.63
P10507	MAS1	YLR163C	F	no	no	yes	0.22	0.22	0.25	0.36	0.01	0.01	-0.39	-0.29	2.01	1.73	-0.25	-0.6	1.61
P36003	NNK1	YKL171W	F	no	no	yes	-0.07	0.09	-0.02	0.05	0.47	0.32	0.21	0.2	1.48	1.75	0.38	0.19	1.6
P33750	SOF1	YLL011W	K	no	no	yes	0.09	0	0.26	0.24	0.85	0.54	-0.37	-0.13	1.62	1.88	0.55	-0.4	1.6
P53848	FOL1	YNL256W	S	no	no	yes	0.17	0.27	-0.02	0.1	0.56	0.37	0.24	0.35	1.68	1.74	0.34	0.17	1.58
Q06892	POS5	YPL188W	F	no	no	yes	0.15	0.22	0.52	0.18	0.2	0.145	-0.53	-0.35	1.94	1.76	-0.1	-0.71	1.58
P25374	NFS1	YCL017C	L	no	no	yes	0.08	0.07	0.02	0.21	0.1	-0.02	-0.53	-0.15	1.8	1.55	-0.06	-0.44	1.58
P07252	CBP1	YJL209W	F	no	no	yes	-0.11	-0.19	-0.48	-0.12	-0.08	-0.095	0.38	0.31	1.51	1.18	0.14	0.57	1.57
P15801	MIP1	YOR330C	T	no	no	yes	-0.31	-0.08	-0.37	-0.26	-0.16	-0.075	0.05	0.16	1.36	1.27	0.14	0.36	1.57
P24783	DBP2	YNL112W	T	yes	no	yes	0.06	0.06	0.17	0.32	1.6	1.725	0.24	0.38	1.45	1.99	1.51	0.16	1.57
Q00916	SNP1	YIL061C	N	no	no	yes	0	0.05	0.12	0.09	0.78	0.475	0.12	0.06	1.64	1.63	0.56	0.03	1.57
P47007	YJL147C	YJL147C	R	no	no	yes	0.05	-0.02	-0.32	-0.16	-0.12	-0.22	0.11	0.01	1.71	1.18	-0.06	0.17	1.56
P48569	YDL183C	YDL183C	I	no	no	yes	0.1	-0.11	-0.12	0.17	0.61	0.505	-0.11	-0.26	1.56	1.58	0.55	-0.2	1.56
P21672	RNR3	YIL066C	Y	no	no	yes	0.29	0.53	0.69	0.37	0.37	0.105	0.01	-0.07	2.12	1.94	-0.23	-0.5	1.56
P50109	PSP2	YML017W	G	yes	no	yes	-0.02	0.01	-0.02	0.01	0.98	0.915	0.27	0.33	1.24	1.87	0.95	0.31	1.56
Q03798	AIM36	YMR157C	L	no	no	yes	0.04	0.01	-0.12	0.02	-0.47	-0.205	-0.27	-0.15	1.77	1.3	-0.33	-0.2	1.55
P53860	PDR16	YNL231C	F	no	no	yes	-0.02	-0.13	-0.15	-0.04	0.09	0.055	-0.45	-0.23	1.48	1.45	0.16	-0.26	1.55
Q12140	BSC1	YDL037C	S	yes	yes	yes	-1.09	-0.91	-0.72	-0.91	-0.19	0.11	1	1.17	0.53	0.73	0.87	1.99	1.54
Q07351	STP4	YDL048C	L	no	no	yes	-0.3	-0.17	-0.7	-0.26	0.13	0.38	0.28	0.47	0.97	1.4	0.61	0.73	1.54
Q06440	CRN1	YLR429W	S	no	no	yes	0.15	0.2	0.01	0.06	0.53	0.495	-0.2	0.14	1.66	1.62	0.41	-0.14	1.54
Q12398	HMS1	YOR032C	P	no	no	yes	0.14	0.1	0.06	0.1	0.06	0.075	-0.16	-0.41	1.98	1.3	-0.03	-0.39	1.54
P33759	MRPS5	YBR251W	F	no	no	yes	0.25	0.1	0.17	0.19	0.36	0.32	-0.63	-0.48	1.81	1.61	0.16	-0.73	1.53
P00817	IPP1	YBR011C	T	no	no	yes	-0.04	-0.1	0.33	0.03	0.4	0.69	-0.7	-0.58	1.63	1.53	0.49	-0.7	1.53
P36157	MSA2	YKR077W	V	no	no	yes	0.29	0.34	0.39	0.34	1.15	0.59	0	-0.06	1.6	2.11	0.53	-0.37	1.52
P53549	RPT4	YOR259C	S	yes	no	yes	0.02	0.04	0.23	0.07	0.99	1.075	-0.37	-0.28	1.28	1.93	0.94	-0.42	1.52
P46943	GUF1	YLR289W	L	yes	no	yes	0.14	0.15	0.33	0.03	1.15	0.91	0.19	0.11	1.67	1.7	0.87	-0.01	1.52
P39925	AFG3	YER017C	M	no	no	yes	-0.02	0.14	-0.3	-0.02	-0.36	-0.18	-0.18	-0.14	1.83	1.11	-0.22	-0.11	1.52
P32047	MLF3	YNL074C	C	no	no	yes	-0.07	0.04	-0.12	-0.14	0.54	0.6	0.13	0.33	1.28	1.59	0.64	0.3	1.51
P35999	2001-10-01	YKL134C	L	no	no	yes	0.21	0.07	0.12	0.25	-0.02	-0.07	0.05	-0.01	1.87	1.47	-0.21	-0.14	1.51
P38070	YPK3	YBR028C	I	yes	no	yes	0.1	-0.05	-0.34	-0.15	0.8	0.92	0.04	0.12	1.62	1.18	0.97	0.19	1.51
Q03220	CTL1	YMR180C	S	no	no	yes	-0.58	-0.62	-0.72	-0.7	-0.43	-0.12	-0.31	-0.33	0.93	0.75	0.38	0.34	1.5
Q08970	MMT2	YPL224C	L	no	no	yes	-0.01	0.25	-0.2	-0.14	-0.3	-0.015	-0.09	-0.11	1.73	1.21	-0.13	-0.08	1.5
P34219	TOD6	YBL054W	T	no	no	yes	-0.06	0.1	-0.16	-0.13	0.22	0.155	0.15	0.22	1.27	1.61	0.25	0.25	1.5
P28004	PRP45	YAL032C	F	no	no	yes	0.17	0.14	0.22	0.27	0.47	0.34	-0.27	-0.01	1.47	1.9	0.21	-0.34	1.49
P38122	ECM31	YBR176W	N	no	no	yes	0.3	0.11	0.06	0.33	0.49	0.245	-0.26	-0.4	1.85	1.53	0.17	-0.53	1.49
Q06412	TUS1	YLR425W	Y	no	no	yes	-0.09	-0.1	-0.03	-0.22	0.69	0.52	0.48	0.35	1.44	1.31	0.72	0.53	1.49
P05066	PHR1	YOR386W	K	no	no	yes	0.14	0.12	0.07	0.1	0.21	0.06	0.23	0.2	1.51	1.68	0.03	0.11	1.49
P40098	FMP10	YER182W	F	no	no	yes	0.15	-0.02	0.31	0.3	-0.44	-0.08	-0.62	-0.45	1.75	1.54	-0.45	-0.72	1.46
Q12531	YPR015C	YPR015C	W	no	no	yes	0.02	-0.1	-0.15	-0.04	0.39	0.46	0.11	0.09	1.27	1.52	0.49	0.17	1.46
P07143	CYT1	YOR065W	F	yes	no	yes	-0.05	0.04	-0.51	-0.03	1.07	0.785	-0.34	-0.22	1.45	1.17	1.07	-0.14	1.45
P00549	CDC19	YAL038W	S	no	no	yes	-0.36	0.8	1.26	-0.17	0.14	0.83	-0.5	0.42	1.01	2.63	0.1	-0.42	1.44
P36052	YKL162C	YKL162C	M	no	no	yes	0.31	0	-0.29	0.1	0.52	0.19	0.14	-0.01	1.41	1.52	0.33	0.04	1.44
P54199	MPS1	YDL028C	S	yes	no	yes	-0.01	-0.02	-0.13	0.13	1.25	1.15	0.13	0.14	1.18	1.69	1.21	0.14	1.44
P25357	SNT1	YCR033W	G	no	no	yes	-0.18	-0.11	-0.25	-0.28	0.07	0.06	0.48	0.51	1.01	1.44	0.27	0.7	1.43
P41735	CAT5	YOR125C	L	no	no	yes	-0.19	-0.11	-0.5	-0.24	-0.43	-0.07	-0.65	-0.37	1.67	0.67	0.01	-0.25	1.43
Q04472	MGR3	YMR115W	L	no	no	yes	0.3	0.2	0.29	0.18	-0.36	-0.185	-0.4	-0.35	1.86	1.46	-0.52	-0.62	1.42
Q05670	FUS2	YMR232W	F	no	no	yes	0.08	0	0.23	0.24	0.42	0.15	0.31	0.04	1.6	1.51	0.15	0.04	1.42
P17255	VMA1	YDL185W	A	no	no	yes	0.12	0.16	0.28	0.28	0.29	0.415	0.5	0.5	1.35	1.87	0.14	0.29	1.4
P40494	PRK1	YIL095W	N	no	no	yes	0.26	0.25	0.18	0.19	0.46	0.225	0.46	0.31	1.35	1.88	0.12	0.17	1.4
Q04600	TMA64	YDR117C	F	no	no	yes	0.2	0.14	0.33	0.23	0.35	0.145	-0.02	-0.05	1.82	1.42	0.02	-0.26	1.4
P47031	IML2	YJL082W	F	no	no	yes	0.16	0.25	-0.15	-0.05	0.18	0.265	0.08	0.04	1.65	1.23	0.17	0.01	1.39
Q06668	OMS1	YDR316W	I	no	no	yes	0.2	0.15	0.22	0.08	-0.23	0.025	-0.12	-0.06	1.71	1.39	-0.27	-0.25	1.39
Q02776	TIM50	YPL063W	L	no	no	yes	0.06	-0.05	0.03	-0.2	-0.44	-0.28	-0.31	-0.31	1.81	0.88	-0.32	-0.27	1.39
Q07807	PUF3	YLL013C	E	no	yes	yes	-0.05	0.11	-0.41	-0.19	0.17	0.24	1.9	2.5	1.14	1.34	0.34	2.34	1.38
P21954	IDP1	YDL066W	S	no	no	yes	0.02	0.01	-0.12	-0.26	-0.3	0.08	-0.04	0.14	1.47	1.12	-0.02	0.14	1.38
P47030	TAX4	YJL083W	H	no	no	yes	-0.21	0.04	-0.19	-0.41	0.33	0.16	0.29	0.38	0.85	1.53	0.44	0.53	1.38
P36066	YKL133C	YKL133C	W	no	no	yes	-0.34	-0.54	-0.36	-0.28	-0.17	-0.21	0.03	0.05	1.08	0.89	0.19	0.42	1.37
Q12110	YLR049C	YLR049C	V	yes	no	yes	0.22	0.05	0.19	0.3	3.34	2.635	-0.02	-0.11	1.52	1.6	2.8	-0.26	1.37
Q03559	YMR295C	YMR295C	M	no	no	yes	-0.12	-0.22	0.05	-0.1	0.56	0.46	-0.7	-0.08	1.11	1.44	0.61	-0.29	1.37
Q08972	NEW1	YPL226W	P	yes	no	yes	0.26	0.28	0.19	0.35	1.29	1.05	0.35	0.35	1.31	1.96	0.9	0.08	1.37
Q07888	YLL067C	YLL067C	K	no	yes	yes	-0.68	-0.32	-1.26	-1.24	-0.46	-0.26	1.3	1.79	0.24	0.72	0.52	2.42	1.36
P25038	IFM1	YOL023W	L	no	no	yes	0.15	0.1	0.06	0.09	0	0.05	0.17	0.07	1.54	1.37	-0.08	0.02	1.36
Q02630	NUP116	YMR047C	F	no	no	yes	0.46	0.6	0.33	0.37	0.73	0.475	0.46	0.8	1.67	1.92	0.16	0.19	1.36
P38821	APE4	YHR113W	F	no	no	yes	0.18	0.34	0.11	0.22	0.49	0.39	-0.31	0.06	1.5	1.65	0.23	-0.34	1.36
P53894	CBK1	YNL161W	Y	no	no	yes	0.12	0.15	0.1	0.12	0.36	0.29	0.22	0.22	1.38	1.57	0.2	0.1	1.35
P40048	PTP3	YER075C	K	no	no	yes	0.06	0.1	-0.22	0.07	0.7	0.435	0.47	0.37	1.27	1.43	0.57	0.42	1.35
P34227	PRX1	YBL064C	F	no	no	yes	-0.14	-0.21	0.05	-0.05	-0.4	0.025	-1.38	-0.94	1.36	1.16	-0.1	-1.07	1.35
Q04279	SEG1	YMR086W	F	no	no	yes	-0.49	-0.28	-0.36	-0.32	0	0.01	-0.23	-0.14	0.88	1.09	0.37	0.18	1.35
Q06648	GIC2	YDR309C	T	yes	no	yes	-0.04	0.01	-0.2	0.08	2.37	2.11	-0.07	0.18	1.13	1.48	2.28	0.09	1.34
P32945	PPQ1	YPL179W	R	no	no	yes	-0.13	-0.17	-0.26	-0.21	0.77	0.4	0.31	0.27	0.88	1.41	0.78	0.48	1.34
P40210	SIP5	YMR140W	G	no	no	yes	0.05	0.04	0.19	0.09	0.32	0.095	-0.11	-0.05	1.33	1.53	0.12	-0.17	1.34
Q12507	SFG1	YOR315W	D	yes	yes	yes	-0.25	-0.31	-0.17	-0.12	0.98	0.73	1.91	2.05	0.93	1.32	1.07	2.19	1.34
P32571	DOA4	YDR069C	E	no	no	yes	0.05	0	-0.03	0.11	0.56	0.21	0.36	0.19	1.3	1.43	0.35	0.24	1.33
P43565	RIM15	YFL033C	F	no	yes	yes	-0.21	-0.05	-0.53	-0.28	0.19	0.115	0.6	0.66	0.86	1.26	0.42	0.9	1.33
P49687	NUP145	YGL092W	F	no	no	yes	0.07	0.13	0.17	0.14	0.59	0.24	0.18	0.26	1.24	1.67	0.29	0.09	1.33
P35191	MDJ1	YFL016C	A	no	no	yes	0.14	0.31	0.13	0.05	0.07	0.04	-0.21	0.13	1.03	1.95	-0.1	-0.2	1.33
Q12459	PRM7	YDL039C	Y	no	yes	yes	-0.65	-0.4	-0.55	-0.83	-0.29	0.07	0.89	1.41	0.43	0.99	0.5	1.76	1.32
Q06032	CST9	YLR394W	G	no	no	yes	0.02	0.15	0.03	0.03	0.26	0.21	0.35	0.05	1.65	1.09	0.18	0.14	1.31
Q12204	YOR022C	YOR022C	L	no	no	yes	0.19	0.12	0.18	0.17	0.16	-0.02	0.26	0.18	1.42	1.52	-0.1	0.06	1.31
Q07442	BDF2	YDL070W	S	yes	yes	yes	-0.47	-0.71	-0.63	-0.44	0.25	0.24	0.56	0.85	0.79	0.69	0.81	1.27	1.3
P53335	PXR1	YGR280C	G	no	no	yes	-0.23	-0.31	0.2	-0.42	0.59	0.52	-0.65	-0.16	0.72	1.5	0.75	-0.22	1.3
Q03769	ENT5	YDR153C	D	no	yes	yes	0.18	0.15	0.47	0.27	1.26	0.8	3.86	4.59	1.16	1.95	0.76	3.96	1.29
P26785	RPL16B	YNL069C	S	no	no	yes	-0.85	-0.72	-0.56	-0.92	-1.53	-0.93	-0.9	-0.44	0.68	0.38	-0.47	0.09	1.29
P46367	ALD4	YOR374W	F	no	no	yes	0.16	0.3	-0.28	0.06	0.41	0.215	-0.74	-0.39	1.18	1.49	0.25	-0.63	1.28
P07275	PUT2	YHR037W	L	no	no	yes	0.25	0.21	0.02	0.28	-0.26	-0.255	-0.95	-0.77	1.68	1.25	-0.45	-1.05	1.28
Q08732	HRK1	YOR267C	P	no	no	yes	-0.29	-0.21	-0.36	-0.18	-0.18	0.025	0.28	0.34	1.02	1	0.18	0.57	1.27
P49095	GCV2	YMR189W	L	no	no	yes	0.27	0.3	1.21	0.42	1.15	0.755	-0.01	-0.11	1.94	1.67	0.4	-0.61	1.26
P33421	SDH3	YKL141W	S	no	no	yes	-0.35	-0.46	-0.49	-0.28	-0.69	-0.275	-0.98	-0.8	1.12	0.59	-0.09	-0.5	1.25
P47084	YJR003C	YJR003C	L	no	no	yes	0.26	-0.02	0.29	0.25	0.18	-0.075	-0.32	-0.55	1.5	1.38	-0.14	-0.63	1.25
P32562	CDC5	YMR001C	S	no	no	yes	0.17	0.03	-0.04	0.1	0.12	-0.04	0.26	0.1	1.38	1.25	-0.03	0.12	1.25
P35198	MTH1	YDR277C	F	no	no	yes	-0.11	-0.04	-1.01	-0.34	0.35	0.32	0.07	0.26	0.79	0.96	0.71	0.54	1.25
P15179	MSD1	YPL104W	L	no	no	yes	0.1	0.25	0.09	0.07	0.26	0.255	0.27	0.19	1.44	1.31	0.13	0.1	1.25
P10961	HSF1	YGL073W	N	no	no	yes	-0.24	-0.29	-0.11	-0.28	0.07	0.12	0.2	0.14	0.89	1.12	0.33	0.4	1.24
P00401	COX1	Q0045	V	no	yes	yes	-2.78	-2.13	-2.94	-2.6	-2.03	-2.085	1.29	1.02	-1.32	-1.42	0.56	3.77	1.24
Q02724	ULP1	YPL020C	S	no	no	yes	-0.25	-0.46	-0.28	-0.35	-0.19	0.005	-0.12	-0.27	1.1	0.7	0.24	0.14	1.24
P08425	MSF1	YPR047W	F	no	no	yes	0.33	0.29	0.03	0.44	0.26	0.115	-0.12	-0.13	1.51	1.51	-0.09	-0.4	1.24
Q08909	YOR385W	YOR385W	R	no	no	yes	-0.41	-0.63	0.55	-0.35	0.5	0.33	0.15	0.17	0.77	1.24	0.63	0.37	1.22
P43540	YFL064C	YFL064C	K	no	yes	yes	-0.86	-0.62	-1.32	-1.14	-0.72	-0.395	0.85	1.46	0.16	0.3	0.43	2.14	1.22
P06779	RAD7	YJR052W	Y	no	no	yes	0.21	0.27	0.54	0.24	0.76	0.6	-0.03	-0.05	1.37	1.67	0.37	-0.36	1.21
P40032	TPA1	YER049W	K	no	no	yes	0.21	0.15	0.22	0.14	0.87	0.63	0.38	0.48	1.28	1.49	0.57	0.25	1.21
P36013	MAE1	YKL029C	L	no	no	yes	0.1	0.24	0.67	0.25	0.48	0.255	-0.12	0.07	1.27	1.76	0.05	-0.34	1.2
Q7M4S9	YBL113C	YBL113C	D	no	yes	yes	-0.79	-0.53	-1.36	-1.1	-0.68	-0.41	0.99	1.41	0.05	0.45	0.4	2.15	1.2
P07264	LEU1	YGL009C	V	no	no	yes	0.13	0.03	0.81	0.3	1.09	0.965	0.81	1.27	1.28	1.73	0.71	0.72	1.19
P25605	ILV6	YCL009C	L	no	no	yes	-0.3	0.05	-0.32	-0.36	-0.34	0.075	-0.19	0.34	0.8	1.1	0.1	0.31	1.18
P38721	YHL050C	YHL050C	A	no	yes	yes	-0.78	-0.52	-1.36	-1.11	-0.62	-0.32	0.96	1.25	0.07	0.4	0.47	2.05	1.18
P37293	NAT2	YGR147C	M	no	no	yes	-0.22	-0.15	-0.68	-0.57	-0.65	-0.155	-0.2	0.3	1.03	0.52	0	0.46	1.18
Q05779	COQ9	YLR201C	L	no	no	yes	-0.02	0.06	-0.01	0.07	0.19	0.225	-0.36	-0.42	1.35	1.06	0.18	-0.42	1.18
P32387	MRP20	YDR405W	P	yes	no	yes	0.08	0.05	-0.06	-0.03	1.17	1.1	-0.19	-0.04	0.93	1.45	1.13	-0.13	1.18
P39952	OXA1	YER154W	F	no	no	yes	-0.24	0.15	-0.32	-0.35	-0.3	-0.06	-0.1	0.42	0.83	1.14	0.01	0.35	1.18
P38300	MBA1	YBR185C	S	no	no	yes	0.09	0.07	-0.36	0.06	-0.32	-0.085	-0.25	-0.26	1.55	0.74	-0.17	-0.22	1.18
P46945	YGL176C	YGL176C	T	no	no	yes	-0.16	-0.15	-0.41	0.01	0.27	-0.03	0.24	0.19	0.97	1.02	0.3	0.39	1.17
P48526	ISM1	YPL040C	K	no	no	yes	-0.05	-0.03	-0.02	0.02	-0.14	-0.075	-0.05	0	1.11	1.18	-0.09	-0.01	1.17
P00890	CIT1	YNR001C	S	no	no	yes	0.02	0	-0.1	-0.02	0.43	0.49	-0.2	-0.1	1.12	1.17	0.49	-0.13	1.17
P53598	LSC1	YOR142W	L	no	no	yes	-0.09	-0.08	-0.82	-0.43	-0.29	0.09	-0.11	0.13	1.32	0.29	0.26	0.37	1.16
Q07540	YFH1	YDL120W	I	no	no	yes	-0.32	-0.49	-0.49	-0.18	-0.39	0.125	-0.79	-0.48	1.03	0.52	0.24	-0.27	1.15
P32317	AFG1	YEL052W	I	no	no	yes	-0.24	-0.09	-0.37	-0.24	-0.3	-0.105	0	0.03	0.93	0.9	0.03	0.25	1.15
Q03862	ARX1	YDR101C	A	no	no	yes	0.25	0.2	0.29	0.43	0.9	0.685	-0.1	0.1	1.21	1.65	0.5	-0.29	1.14
Q08993	YPR202W	YPR202W	E	no	yes	yes	-0.9	-0.75	-1.48	-1.28	-0.66	-0.59	0.96	1.45	0.01	0.07	0.48	2.31	1.14
P40487	DPH1	YIL103W	S	no	no	yes	0.24	0.1	0.42	0.39	0.16	-0.005	-0.27	-0.28	1.41	1.44	-0.21	-0.56	1.14
P47135	JSN1	YJR091C	D	no	yes	yes	-0.15	-0.01	-0.3	-0.29	0.52	0.315	0.61	0.82	0.76	1.12	0.61	0.9	1.13
P26570	PPZ1	YML016C	G	no	no	yes	0.02	0.02	-0.22	-0.12	0.27	0.165	0.38	0.27	0.88	1.21	0.29	0.4	1.12
P39927	PTI1	YGR156W	T	no	no	yes	0.1	0.14	0.23	0.16	0.27	0.24	-0.32	-0.27	1.23	1.33	0.1	-0.45	1.12
P40050	MRX1	YER077C	G	no	no	yes	0.26	0.24	0.02	0.18	0.02	-0.06	0.04	0.08	1.21	1.36	-0.2	-0.12	1.11
P11792	SCH9	YHR205W	M	no	no	yes	-0.02	0.07	-0.01	-0.02	0.47	0.245	0.42	0.44	0.92	1.31	0.35	0.43	1.11
P38994	MSS4	YDR208W	S	no	no	yes	-0.03	-0.04	0.03	0.01	0.49	0.27	0.14	0.1	0.92	1.26	0.39	0.13	1.1
P51998	YML6	YML025C	T	no	no	yes	0	0.03	0.06	-0.1	0.54	0.46	-0.19	0.01	1	1.2	0.5	-0.09	1.1
P0CS90	SSC1	YJR045C	L	no	no	yes	0.1	0.25	0.09	0.19	0.1	-0.025	0.32	0.38	1.38	1.14	-0.12	0.19	1.1
P48837	NUP57	YGR119C	F	no	no	yes	-0.03	0.01	-0.15	-0.2	0.15	0.2	0.15	0.28	1.13	0.89	0.27	0.31	1.1
P32473	PDB1	YBR221C	F	yes	no	yes	-0.04	-0.04	-0.43	-0.3	0.21	0.99	0.04	0.28	1.26	0.54	0.8	0.36	1.1
Q08281	RTC1	YOL138C	S	no	no	yes	-0.05	0.02	-0.04	0	0.28	0.155	0.28	0.29	0.87	1.27	0.24	0.3	1.09
P40348	RFC2	YJR068W	F	no	no	yes	-0.14	-0.27	-0.61	-0.47	-0.45	0.005	-0.45	-0.23	0.91	0.52	0.15	0.03	1.09
P39972	YEL075C	YEL075C	K	no	yes	yes	-0.81	-0.58	-1.23	-1.13	-0.83	-0.39	0.95	1.31	0.2	0.11	0.33	2.07	1.09
P47025	MDV1	YJL112W	S	no	no	yes	0.08	0.01	-0.06	0.14	0.41	0.235	0.03	-0.08	1.14	1.12	0.28	-0.07	1.09
Q03735	NAB6	YML117W	S	yes	yes	yes	-0.08	0.01	-0.23	-0.21	0.6	0.83	0.61	0.76	0.92	0.98	0.84	0.81	1.08
P02992	TUF1	YOR187W	S	no	no	yes	0.17	0.22	-0.2	0.11	0.19	0.235	0.22	0.52	1.32	0.98	0.14	0.3	1.08
P40495	LYS12	YIL094C	F	no	no	yes	-0.1	-0.16	0.17	-0.07	-0.47	-0.095	-0.71	-0.44	1.3	0.78	-0.24	-0.54	1.08
Q3E7X8	YEL077C	YEL077C	T	no	yes	yes	-0.76	-0.43	-1.21	-1.13	-0.61	-0.305	0.98	1.25	0.01	0.39	0.43	2	1.08
P32336	NUD1	YOR373W	D	no	yes	yes	0.13	0.3	0.32	0.26	1.02	0.395	3.2	3.45	1	1.66	0.46	3.07	1.08
P18480	SNF5	YBR289W	N	no	no	yes	0.17	0.25	0.39	0.35	1.38	0.77	0.74	0.8	1.02	1.69	0.79	0.48	1.07
P40434	YIL177C	YIL177C	K	no	yes	yes	-0.78	-0.48	-1.22	-1.04	-0.62	-0.29	0.89	1.24	-0.01	0.39	0.43	1.95	1.07
Q04305	UTP15	YMR093W	S	no	no	yes	0.21	0.26	0.3	0.41	1.06	0.76	-0.14	0.12	1.14	1.59	0.62	-0.31	1.07
P38330	YBR238C	YBR238C	I	no	no	yes	0	0.1	-0.18	0.07	0.1	0.065	0.41	0.38	1.19	0.92	0.09	0.4	1.06
P18496	ATP10	YLR393W	Q	no	no	yes	-0.03	0.17	0.16	0	0.32	0.33	0.13	0	1.16	1.11	0.25	-0.01	1.06
P32898	CYM1	YDR430C	L	no	no	yes	0.21	0.27	0.26	0.32	-0.02	-0.19	-0.14	-0.22	1.36	1.29	-0.37	-0.45	1.06
P42841	PFS2	YNL317W	D	no	no	yes	0.19	0.11	0.22	0.21	0.5	0.215	0.61	0.69	1.07	1.42	0.18	0.47	1.06
P40889	YJL225C	YJL225C	K	no	yes	yes	-0.78	-0.49	-1.2	-1.08	-0.69	-0.32	0.97	1.28	-0.01	0.34	0.38	2.01	1.05
Q00416	SEN1	YLR430W	N	no	no	yes	-0.16	-0.07	-0.09	-0.22	0.22	-0.03	0.43	0.44	0.83	1	0.23	0.57	1.05
P40105	YRF1-2	YER190W	V	no	yes	yes	-0.75	-0.55	-1.27	-1.12	-0.9	-0.41	0.82	1.33	0.11	0.14	0.27	2	1.05
P26637	CDC60	YPL160W	S	no	no	yes	0.11	-0.03	0.17	0.22	0.43	0.265	0.2	0.06	1.18	1.16	0.23	0.01	1.05
Q05050	EIS1	YMR031C	S	no	no	yes	0.13	0.21	-0.34	-0.1	0.6	0.47	-0.19	0.1	0.93	1.12	0.56	-0.02	1.05
Q08144	TLG2	YOL018C	F	no	no	yes	0.1	-0.04	0.03	0.04	0.12	0.14	0.13	0.01	1.36	0.78	0.1	0.04	1.04
P38722	YHL049C	YHL049C	K	no	yes	yes	-0.84	-0.61	-1.29	-1.14	-0.84	-0.41	0.87	1.42	-0.01	0.14	0.35	2.12	1.04
P39523	YMR124W	YMR124W	D	no	yes	yes	-0.04	0	0.14	-0.14	0.62	0.495	1.77	2.22	0.93	1.12	0.57	2.01	1.04
P32606	PET127	YOR017W	G	no	no	yes	-0.06	-0.09	-0.22	-0.13	0.22	0.285	0.21	0.1	1.08	0.73	0.38	0.28	1.03
Q12418	GIS3	YLR094C	L	yes	no	yes	0.05	0.26	-0.05	0.08	2.61	2.11	-0.01	0.07	0.9	1.33	2.28	-0.06	1.03
P06243	CDC7	YDL017W	T	no	no	yes	0.17	0.26	0.31	0.36	-0.05	0.04	-0.53	-0.39	1.31	1.3	-0.28	-0.74	1.03
P23833	SCO1	YBR037C	L	no	no	yes	0.07	0.2	0.08	-0.02	-0.08	0.02	-0.24	0.04	1.01	1.21	-0.11	-0.18	1.03
Q06251	YLR177W	YLR177W	E	yes	yes	yes	-0.29	-0.15	-0.63	-0.21	0.65	0.305	0.59	0.63	0.54	0.86	0.8	0.93	1.02
Q02606	YPL014W	YPL014W	L	yes	no	yes	-0.4	-0.32	-0.52	-0.2	0.68	0.62	0.32	0.45	0.51	0.8	1.01	0.75	1.02
P40059	DOT6	YER088C	S	no	yes	yes	-0.35	-0.07	-0.65	-0.61	-0.1	0.065	0.76	1.02	0.33	0.86	0.4	1.31	1.02
P53083	MDM34	YGL219C	S	yes	no	yes	0.11	0.2	-0.01	0.11	1.38	1.265	-0.36	-0.11	1	1.24	1.22	-0.34	1.02
Q01329	PTA1	YAL043C	S	no	no	yes	0.09	0.35	0.03	0.21	0.1	-0.005	-0.03	0.29	0.67	1.68	-0.12	-0.04	1.01
Q12050	ELG1	YOR144C	K	no	no	yes	0.22	0.13	0.33	0.14	0.57	0.235	0.24	0.03	1.06	1.36	0.2	-0.07	1.01
Q08831	VTS1	YOR359W	K	no	no	yes	-0.05	0.13	-0.37	0.02	0.45	0.27	0.38	0.37	0.91	0.97	0.43	0.44	1.01
P31334	MRPL9	YGR220C	S	no	no	yes	-0.25	-0.39	-0.75	-0.45	-0.48	-0.03	-0.17	0	0.93	0.17	0.21	0.38	1.01
Q04623	ECM18	YDR125C	L	no	no	yes	-0.14	-0.11	-0.13	-0.21	0.06	-0.04	0.28	0.19	0.74	0.96	0.16	0.38	1
P43633	ALK1	YGL021W	L	no	yes	yes	0.22	0.2	0.03	0.23	0.84	0.475	2.76	3.14	1.07	1.27	0.49	2.78	1
Q08235	BRX1	YOL077C	S	no	no	yes	-0.03	-0.35	0.01	-0.13	0.07	0.415	-0.59	-0.23	0.97	0.77	0.37	-0.29	1
P33310	MDL1	YLR188W	I	no	no	yes	-0.06	0.06	-0.25	-0.21	-0.22	-0.025	0.18	0.26	1.32	0.45	-0.01	0.34	1
P07342	ILV2	YMR108W	I	no	no	yes	0.05	0.07	0.13	0.24	0.27	0.105	0.01	0.15	1.09	1.15	0.07	-0.04	1
Q12363	WTM1	YOR230W	P	yes	no	yes	0.24	0.27	0.28	0.26	1.48	1.105	-0.7	-0.42	0.94	1.56	1.03	-0.82	0.99
P33749	MSN4	YKL062W	L	yes	no	yes	0.01	0.11	-0.48	-0.06	0.83	0.58	0.26	0.24	0.95	0.82	0.81	0.36	0.99
P07236	MST1	YKL194C	K	no	no	yes	0.32	0.25	-0.19	0.22	0.01	-0.08	0.08	0.14	1.28	0.99	-0.19	-0.04	0.99
O13559	YRF1-4	YLR466W	W	no	yes	yes	-0.91	-0.78	-1.02	-0.98	-0.69	-0.235	0.46	1.28	0.01	0.13	0.46	1.79	0.99
Q08994	YPR203W	YPR203W	R	no	yes	yes	-0.86	-0.55	-1.31	-1.25	-0.84	-0.46	0.85	1.34	-0.18	0.16	0.34	2.09	0.98
P36135	UTH1	YKR042W	K	yes	yes	yes	-0.28	0.02	-0.69	-0.61	0.39	1.285	0.74	1.12	0.3	0.87	1.23	1.32	0.98
P25339	PUF4	YGL014W	S	no	no	yes	-0.03	0.06	-0.42	-0.01	0.37	0.265	0.36	0.52	0.74	1.02	0.42	0.54	0.98
P21801	SDH2	YLL041C	L	no	no	yes	0.05	0.02	-0.21	0.16	-0.09	-0.1	-0.36	-0.34	1.16	0.81	-0.1	-0.36	0.98
Q08920	CBC2	YPL178W	S	no	no	yes	-0.22	-0.56	-0.25	-0.24	-0.61	-0.125	-0.73	-0.66	0.73	0.57	-0.05	-0.38	0.97
P25042	ROX1	YPR065W	N	no	no	yes	0.02	-0.05	0.29	0.28	1.05	0.555	-0.03	0.03	1.03	1.18	0.67	-0.14	0.97
P38860	MTG2	YHR168W	S	no	no	yes	0.05	0.26	-0.11	0.03	0.14	0.265	0.23	0.26	1.06	0.97	0.15	0.19	0.96
P32340	NDI1	YML120C	L	no	no	yes	-0.03	0.22	0.02	0.2	0.38	0.02	-0.47	-0.18	0.94	1.18	0.1	-0.43	0.96
Q03758	BUL2	YML111W	T	no	no	yes	0.14	0.01	-0.11	0.18	0.35	0.1	0.51	0.34	1.05	0.98	0.17	0.37	0.96
Q99332	FRT1	YOR324C	N	no	no	yes	-0.18	0.02	-0.73	-0.26	-0.08	0.04	0.43	0.52	0.42	0.91	0.27	0.76	0.95
P47137	YJR096W	YJR096W	V	no	no	yes	-0.07	-0.2	-0.09	-0.27	-0.58	-0.14	-0.41	-0.4	1	0.58	-0.2	-0.25	0.95
P18961	YPK2	YMR104C	H	no	no	yes	-0.28	-0.13	0.1	-0.25	-0.31	-0.115	-0.18	-0.08	0.77	0.84	-0.07	0.01	0.95
P21268	FAR1	YJL157C	K	no	no	yes	0.22	0.21	-0.09	0.27	1.02	0.665	0.61	0.78	1.06	1.14	0.69	0.54	0.95
P10127	ADH4	YGL256W	S	no	yes	yes	-0.56	-0.32	-0.94	-0.43	-0.15	0.145	0.21	0.37	0.42	0.35	0.56	0.85	0.95
Q3E751	YPL119C-A	YPL119C-A	H	no	no	yes	0.12	0.32	0.12	-0.06	0.56	0.135	0.41	0.63	0.72	1.4	0.22	0.4	0.94
P38285	AMN1	YBR158W	K	no	yes	yes	-0.43	-0.4	-0.78	-0.47	-0.31	-0.185	0.46	0.61	0.43	0.4	0.27	1.06	0.94
P36166	PXL1	YKR090W	Y	no	no	yes	0.23	0.29	0.37	0.19	1.02	0.465	0.11	0.16	0.98	1.44	0.47	-0.14	0.94
P48234	ENP2	YGR145W	V	yes	no	yes	0.37	0.2	0.54	0.28	1.5	1.285	-0.1	-0.03	1.28	1.3	1.05	-0.41	0.94
P47029	ALY2	YJL084C	P	no	no	yes	0.02	0.09	-0.13	-0.02	0.37	0.155	0.43	0.4	0.78	1.08	0.27	0.43	0.94
P24276	SSD1	YDR293C	S	no	yes	yes	-0.08	0.06	-0.26	-0.28	0.01	0.13	0.63	0.68	0.59	0.99	0.21	0.8	0.93
Q12753	HAA1	YPR008W	V	yes	no	yes	-0.27	-0.23	-0.55	-0.34	0.55	0.47	0.18	0.26	0.55	0.61	0.86	0.57	0.93
P28834	IDH1	YNL037C	L	no	no	yes	-0.05	-0.07	0.79	0.3	0.55	0.5	-0.89	-0.5	1.15	1.2	0.28	-0.94	0.93
P38271	OPY1	YBR129C	I	no	no	yes	-0.13	-0.19	-0.39	-0.08	-0.13	-0.24	-0.17	-0.01	0.65	0.81	0.01	0.11	0.93
P38180	YBL081W	YBL081W	P	no	yes	yes	-0.37	-0.15	-0.37	-0.38	0	0.19	0.6	0.88	0.43	0.8	0.41	1.06	0.93
Q04728	ARG7	YMR062C	R	yes	no	yes	0.07	0.13	-0.04	0.2	1.44	1.055	-1.15	-0.58	0.92	1.12	1.16	-0.96	0.93
P32389	MET4	YNL103W	K	no	no	yes	-0.12	-0.03	-0.18	-0.16	0.29	0.305	0.17	0.16	0.54	1.05	0.42	0.29	0.92
P25364	HCM1	YCR065W	M	no	no	yes	-0.15	-0.1	-0.22	-0.1	0.47	0.21	0.25	0.39	0.65	0.91	0.48	0.46	0.92
Q12298	YDR061W	YDR061W	S	no	no	yes	0.2	0.35	0.13	0.15	1	0.75	-0.02	0.14	0.76	1.48	0.67	-0.15	0.91
P32330	DGR2	YKL121W	F	no	no	yes	0.01	0	-0.27	-0.19	0.03	0.035	0.3	0.28	0.87	0.72	0.15	0.4	0.91
P00163	COB	Q0105	A	no	yes	yes	-2.68	-2.53	-3.03	-2.64	-2.44	-2.36	1.06	0.83	-1.81	-1.82	0.32	3.67	0.91
P53197	CDH1	YGL003C	S	yes	no	yes	-0.08	0.14	-0.44	-0.19	1.28	1.19	0.27	0.37	0.61	0.93	1.38	0.46	0.91
P04037	COX4	YGL187C	L	no	no	yes	-0.4	-0.59	-0.77	-0.33	-0.52	-0.15	-1.32	-0.99	0.79	-0.04	0.19	-0.63	0.9
P39008	POP2	YNR052C	Q	no	no	yes	0.16	0.3	-0.01	0.18	0.27	0.235	0.09	0.37	0.9	1.22	0.1	0.07	0.9
Q02796	LGE1	YPL055C	S	no	no	yes	-0.12	-0.01	0.09	-0.21	0.12	0.05	-0.14	0.01	0.56	1.12	0.15	0	0.9
Q03002	FRK1	YPL141C	S	no	no	yes	0.02	0.06	0.25	0.03	0.94	0.635	0.22	0.14	0.88	1.1	0.7	0.09	0.9
Q01389	BCK1	YJL095W	P	no	no	yes	0.02	0.13	0.05	0.03	0.49	0.205	0.49	0.37	0.98	0.93	0.29	0.37	0.9
P43620	RMD8	YFR048W	S	yes	no	yes	0.07	0.07	-0.21	0.01	1.08	0.755	0.34	0.29	0.76	1.01	0.93	0.33	0.9
Q04093	YDR444W	YDR444W	P	no	no	yes	0.04	0.15	0.04	-0.09	0.34	0.155	0.09	0.17	0.82	1.02	0.21	0.1	0.89
Q8TGS9	YMR001C-A	YMR001C-A	I	no	no	yes	0.09	-0.23	-0.34	0.06	0.11	-0.18	0.29	-0.12	0.9	0.67	0.07	0.19	0.89
P09440	MIS1	YBR084W	L	no	no	yes	-0.03	0.08	0.07	0.12	-0.05	-0.17	-0.32	-0.26	1.11	0.78	-0.17	-0.35	0.89
P08539	GPA1	YHR005C	G	no	no	yes	0.15	0.04	0.23	0.24	0.48	0.035	0.22	0.35	1.07	1.04	0.09	0.12	0.89
P15303	SEC23	YPR181C	D	no	yes	yes	0.25	0.33	0	0.15	0.34	0.25	2	2.42	0.8	1.34	0.11	2.03	0.89
P41921	GLR1	YPL091W	L	no	no	yes	0.08	0.1	0.24	0.13	0.47	0.6	-0.23	-0.03	1	1.05	0.4	-0.27	0.89
Q08484	GYP1	YOR070C	G	no	no	yes	0.18	0.34	0.01	-0.06	0.71	0.81	0.29	0.25	0.83	1.18	0.64	0.15	0.89
P00410	COX2	Q0250	L	yes	yes	yes	-3.19	-2.83	-3.6	-3.24	-2.4	-1.93	0.52	0.48	-2.49	-2.18	1.05	3.72	0.88
P14743	NMT1	YLR195C	S	no	no	yes	0.17	0.1	0.36	0.35	0.48	0.33	-0.62	-0.52	0.97	1.28	0.16	-0.82	0.88
Q02950	MRP51	YPL118W	T	no	no	yes	0.06	-0.1	-0.39	-0.12	-0.19	0	-0.25	-0.13	0.93	0.55	0.04	-0.05	0.88
P40051	ICP55	YER078C	L	no	no	yes	0.15	0.07	-0.36	-0.07	0.05	0.115	0.02	-0.1	1.03	0.62	0.14	0.01	0.88
P13365	CLN3	YAL040C	A	no	yes	yes	-0.32	-0.15	-0.78	-0.54	-0.04	0.035	0.61	0.76	0.37	0.49	0.45	1.13	0.88
P40463	VHS2	YIL135C	D	yes	yes	yes	-0.32	-0.08	-0.11	-0.12	0.87	0.86	1.33	1.71	0.46	0.98	1.02	1.68	0.88
P32589	SSE1	YPL106C	S	no	no	yes	0.11	0.09	0.55	0.24	0.77	0.865	0.38	0.56	1.11	1.15	0.57	0.22	0.88
P05453	SUP35	YDR172W	S	yes	no	yes	0.44	0.4	0.58	0.42	1.42	1.51	0.52	0.87	0.96	1.7	1.01	0.24	0.87
P00420	COX3	Q0275	T	no	yes	yes	-3.71	-3.73	-4.03	-3.38	-3.39	-2.685	-0.08	0.02	-2.82	-2.86	0.67	3.68	0.87
Q99326	YOR338W	YOR338W	L	no	no	yes	-0.13	0.02	0.62	0.24	0.99	0.75	-0.11	0.02	0.75	1.37	0.68	-0.23	0.87
P39971	YEL076C	YEL076C	Q	no	yes	yes	-0.7	-0.48	-1.04	-0.8	-0.57	-0.18	0.5	1.01	-0.06	0.28	0.38	1.51	0.87
P18899	DDR48	YMR173W	G	yes	no	yes	0.12	-0.03	0.13	0.13	1.26	1.25	0.41	0.56	0.71	1.2	1.17	0.4	0.87
P34761	WHI3	YNL197C	Q	no	yes	yes	-0.11	0.09	-0.35	-0.12	0.55	0.395	0.7	0.93	0.67	0.8	0.6	0.94	0.86
Q12045	VIK1	YPL253C	A	no	no	yes	0.38	0.35	0.77	0.65	1.07	0.435	0.71	0.44	1.36	1.43	0.22	0.04	0.86
P32334	MSB2	YGR014W	Q	no	yes	yes	-0.72	-0.6	-0.78	-0.78	-0.49	-0.27	0.12	0.34	-0.07	0.35	0.34	0.95	0.86
P39001	UME6	YDR207C	L	no	no	yes	-0.1	0.14	0.06	-0.17	0.35	0.215	0.32	0.43	0.57	1.12	0.3	0.39	0.86
P15424	MSS116	YDR194C	L	no	no	yes	0.04	-0.07	-0.41	-0.14	-0.48	-0.275	0.4	0.44	0.99	0.44	-0.23	0.57	0.86
P34226	SKT5	YBL061C	A	no	no	yes	0.07	0.12	0.21	-0.1	0.48	0.35	0.17	0.33	0.76	1.1	0.34	0.18	0.86
Q96VH3	YCL021W-A	YCL021W-A	V	no	yes	yes	-1.47	-1.44	-1.67	-1.93	-1.49	-0.865	-0.21	0.05	-0.71	-0.84	0.45	1.55	0.85
P0CX16	YEL076C-A	YEL076C-A	Q	no	yes	yes	-0.67	-0.41	-1.11	-0.88	-0.64	-0.29	0.62	1.3	-0.2	0.36	0.3	1.73	0.85
P41809	HKR1	YDR420W	V	no	yes	yes	-0.58	-0.39	-0.57	-0.65	-0.25	-0.135	0.48	0.63	0.24	0.37	0.36	1.1	0.85
P25635	PWP2	YCR057C	K	no	no	yes	0.17	0.33	0.12	0.24	0.06	0.04	0.31	0.45	0.96	1.16	-0.17	0.17	0.85
P38165	RTG3	YBL103C	M	yes	no	yes	-0.09	-0.11	-0.38	-0.18	0.81	0.645	0.26	0.2	0.69	0.62	0.92	0.42	0.85
Q12349	ATP14	YLR295C	F	no	no	yes	-0.34	-0.45	-0.45	-0.36	-0.63	-0.13	-1.03	-0.55	0.38	0.5	0.02	-0.39	0.84
Q01919	KIN4	YOR233W	A	no	no	yes	0.16	0.15	0.25	0.13	0.94	0.695	0.06	0.15	0.79	1.23	0.65	-0.07	0.84
P28003	FUN19	YAL034C	G	yes	yes	yes	-0.71	-0.52	-0.84	-0.54	0.53	0.11	0.26	0.34	0.13	0.24	0.97	0.95	0.84
P11709	BIK1	YCL029C	D	no	no	yes	0.02	0	-0.1	-0.08	0.26	0.255	0.33	0.6	0.7	0.9	0.3	0.51	0.84
P32590	SSE2	YBR169C	S	no	no	yes	0.18	0.2	0.22	0.08	0.45	0.26	-0.27	-0.3	0.91	1.1	0.19	-0.46	0.84
P51862	ROM2	YLR371W	S	no	no	yes	-0.18	-0.18	-0.25	-0.23	-0.06	-0.025	0.55	0.47	0.65	0.61	0.17	0.72	0.84
Q01454	CTF4	YPR135W	V	no	no	yes	0.18	0.21	0.53	0.27	0.62	0.26	0.24	0.23	1.04	1.24	0.14	-0.06	0.84
Q8TGK0	YHR214C-E	YHR214C-E	Y	no	yes	yes	NA	NA	-0.9	-1.38	-0.62	-0.74	-0.42	-0.09	NA	-0.3	0.46	0.89	0.84
P23180	AIM17	YHL021C	L	no	no	yes	0.11	0.06	0.36	0.32	0.91	0.215	-0.83	-0.68	0.88	1.21	0.35	-0.97	0.83
Q12100	RTK1	YDL025C	V	no	no	yes	-0.08	0.02	-0.15	-0.15	-0.11	0.025	-0.01	0.09	0.64	0.84	0.05	0.13	0.83
P15646	NOP1	YDL014W	S	no	no	yes	-0.09	0.09	-0.08	-0.21	0.52	0.465	0.26	0.55	0.48	1.03	0.57	0.48	0.83
P36060	MCR1	YKL150W	F	no	no	yes	-0.02	-0.02	-0.27	0.02	0.41	0.31	-1.1	-0.75	0.71	0.8	0.43	-0.85	0.83
P53236	RSC1	YGR056W	V	no	no	yes	0.06	0.1	0.32	0.17	0.77	0.425	0.25	0.23	0.79	1.2	0.44	0.08	0.83
P53044	UFD1	YGR048W	F	no	no	yes	0.13	0.38	0.29	0.23	0.76	0.535	-0.14	0.03	0.95	1.2	0.39	-0.31	0.82
P0CX17	YLR464W	YLR464W	Q	no	yes	yes	-0.74	-0.4	-1.17	-0.74	-0.69	-0.365	0.58	1.17	-0.1	0.22	0.24	1.64	0.82
P38263	VID24	YBR105C	I	no	no	yes	-0.18	0.08	-0.47	-0.16	0.38	0.335	-0.07	0.08	0.48	0.79	0.54	0.19	0.82
P39935	TIF4631	YGR162W	T	no	no	yes	0.35	0.2	0.51	0.38	0.61	0.7	0.47	0.65	1.16	1.18	0.3	0.2	0.81
P32378	COQ2	YNR041C	F	no	no	yes	0.06	0.34	0.13	0.08	-0.33	-0.115	-0.31	0.09	0.9	1.02	-0.38	-0.26	0.81
P49686	NUP42	YDR192C	S	no	no	yes	0.17	0.39	0.16	0.05	0.51	0.31	-0.23	-0.08	0.85	1.16	0.22	-0.35	0.81
P38181	NUP170	YBL079W	F	no	no	yes	0.03	0.04	0.03	0.09	0.26	0.115	0.36	0.39	0.95	0.74	0.14	0.33	0.8
P33332	SEC3	YER008C	R	no	no	yes	-0.21	-0.2	-0.17	-0.15	-0.3	-0.165	0.2	0.07	0.69	0.55	-0.05	0.32	0.8
P16140	VMA2	YBR127C	V	no	no	yes	0.14	0.15	0.09	0.12	0.48	0.75	0.42	0.67	0.81	1.04	0.49	0.42	0.8
P09624	LPD1	YFL018C	L	no	no	yes	0.2	0.14	-0.04	0.18	0.13	-0.025	-0.64	-0.32	0.94	0.89	-0.07	-0.6	0.8
P06115	CTT1	YGR088W	N	no	no	yes	-0.26	-0.17	-0.74	-0.22	0.54	-0.07	0.34	0.38	0.3	0.6	0.58	0.71	0.8
P38634	SIC1	YLR079W	T	no	no	yes	-0.31	-0.27	-0.59	-0.44	0.06	0.305	-0.37	0.21	0.43	0.36	0.59	0.32	0.8
Q08471	MSA1	YOR066W	D	no	no	yes	-0.17	0.05	-0.46	-0.21	0.27	0.205	0.27	0.44	0.38	0.83	0.44	0.55	0.8
Q2V2Q0	YDL007C-A	YDL007C-A	F	no	no	no	NA	NA	NA	0.36	NA	NA	NA	NA	NA	NA	NA	NA	NA
Q04597	YDR114C	YDR114C	K	no	no	no	NA	NA	0.6	0.25	NA	NA	NA	NA	NA	NA	NA	NA	NA
Q3E7A5	YOL164W-A	YOL164W-A	F	no	no	no	NA	NA	-0.86	-0.55	NA	-0.62	NA	NA	NA	-0.59	NA	NA	NA
P38346	BIT2	YBR270C	A	no	no	no	-0.12	-0.14	-0.25	-0.04	0.09	0.035	0.04	-0.08	0.48	0.82	0.2	0.12	0.79
Q07349	YDL027C	YDL027C	F	no	no	no	-0.08	-0.21	-0.37	-0.33	-0.52	-0.455	-0.09	-0.36	1.01	0.08	-0.24	0.02	0.79
P25606	YCR100C	YCR100C	S	no	yes	no	-0.26	-0.35	-0.41	-0.12	0.4	-0.11	0.81	0.67	0.65	0.36	0.43	1.03	0.79
Q05518	PAL1	YDR348C	E	no	yes	no	-0.15	-0.09	-0.07	-0.14	0.73	0.525	1.02	1.36	0.46	0.9	0.74	1.3	0.79
P29295	HRR25	YPL204W	D	no	no	no	-0.09	-0.05	-0.52	-0.41	-0.21	0.03	0.34	0.45	0.54	0.5	0.18	0.66	0.79
P38041	BOI1	YBL085W	S	no	no	no	-0.22	-0.14	-0.32	-0.27	0.27	0.22	0.33	0.3	0.45	0.66	0.48	0.55	0.79
P46674	SAC3	YDR159W	N	no	yes	no	-0.01	-0.1	-0.01	0	0.29	0.065	0.87	0.84	0.83	0.69	0.21	0.89	0.79
P40460	TID3	YIL144W	Q	no	no	no	0.28	0.09	0.44	0.45	0.49	0.19	0.17	-0.05	1.12	1.09	0.03	-0.26	0.79
P34756	FAB1	YFR019W	S	no	no	no	-0.11	-0.03	0.03	-0.09	0.17	0.03	0.32	0.26	0.73	0.75	0.15	0.34	0.79
Q07660	BRE4	YDL231C	K	no	yes	no	-0.42	-0.26	-0.64	-0.43	-0.04	-0.055	0.69	0.75	0.37	0.31	0.39	1.16	0.78
P07258	CPA1	YOR303W	S	no	yes	no	-0.4	-0.24	-0.88	-0.22	0.06	0.27	0.39	0.63	0.2	0.49	0.6	0.95	0.78
P52489	PYK2	YOR347C	P	no	no	no	-0.01	0.15	-0.1	-0.09	-0.14	0.035	0.18	0.29	0.68	0.86	-0.04	0.25	0.78
P47116	PTK2	YJR059W	A	no	no	no	0.01	0.12	-0.14	-0.26	0.18	0.235	0.19	0.44	0.5	0.92	0.28	0.38	0.78
Q06109	RRG8	YPR116W	G	no	yes	no	-0.56	-0.49	-0.47	-0.53	0.05	-0.01	0.7	0.59	0.4	0.13	0.53	1.16	0.78
P33306	BCK2	YER167W	P	no	no	no	-0.13	-0.08	-0.11	-0.23	0.22	0.11	0.3	0.39	0.5	0.79	0.3	0.48	0.78
Q12152	YPL150W	YPL150W	V	no	no	no	0.02	-0.11	0.18	-0.1	0.29	0.055	0.11	0.07	0.68	0.88	0.18	0.09	0.78
Q04779	RCO1	YMR075W	D	yes	no	no	0.16	-0.01	0.06	0.2	1.48	0.89	0.42	0.33	0.76	1.01	1.08	0.27	0.78
P38277	YBR138C	YBR138C	E	no	yes	no	0.26	0.14	0.44	0.23	0.92	0.37	1.06	1.15	0.91	1.19	0.38	0.84	0.78
P43497	CWP2	YKL096W-A	Q	no	no	no	-1.29	-0.22	-0.57	-1.22	-0.76	-0.22	-0.67	0.13	-0.69	0.6	0.34	0.56	0.78
P38691	KSP1	YHR082C	T	no	yes	no	-0.22	-0.32	-0.4	-0.22	0.27	0.18	0.52	0.61	0.52	0.43	0.52	0.86	0.77
P36004	KKQ8	YKL168C	V	no	no	no	0.06	0.2	-0.1	0	0.2	0.235	0.01	0.03	0.65	0.97	0.18	-0.02	0.77
P38335	MTC4	YBR255W	T	no	no	no	-0.19	-0.15	-0.03	-0.22	0.3	0.08	0.25	0.28	0.53	0.72	0.34	0.41	0.77
P39522	ILV3	YJR016C	G	no	no	no	0.14	0.2	0.27	0.4	0.4	0.27	-0.18	-0.06	0.9	1.15	0.08	-0.37	0.77
P19262	KGD2	YDR148C	L	no	no	no	-0.03	0.08	0	0.17	-0.11	-0.105	-1.16	-0.7	0.95	0.7	-0.16	-0.99	0.77
Q12471	PFK27	YOL136C	G	no	yes	no	-0.38	-0.57	-0.99	-0.46	0.29	0.015	0.63	0.44	0.21	0.12	0.75	1.14	0.77
P40522	VHR1	YIL056W	N	no	yes	no	-0.16	-0.01	-0.76	-0.26	0.13	0.055	0.67	0.64	0.45	0.47	0.39	0.95	0.76
P00950	GPM1	YKL152C	P	no	no	no	-0.4	0.05	0.77	-0.16	-0.17	0.72	-1.11	-0.39	0.31	1.34	0.21	-0.82	0.76
P39960	BEM2	YER155C	K	no	no	no	-0.13	-0.17	-0.25	-0.16	0.03	-0.125	0.59	0.51	0.62	0.55	0.13	0.73	0.76
Q3E805	YOR376W-A	YOR376W-A	T	no	yes	no	-0.73	-0.59	-0.93	-0.89	-0.38	-0.185	0.47	0.4	-0.04	-0.01	0.5	1.22	0.76
Q04299	YMR087W	YMR087W	T	no	no	no	-0.03	0.05	-0.03	-0.08	0.33	0.425	-0.13	-0.18	0.63	0.85	0.4	-0.13	0.76
P09937	SPS4	YOR313C	P	no	no	no	-0.19	-0.13	-0.18	-0.07	0.41	0.15	0.26	0	0.7	0.53	0.42	0.27	0.76
P33416	HSP78	YDR258C	L	no	no	no	0.2	0.05	0.79	0.16	-0.07	-0.11	-0.36	-0.3	1.15	0.97	-0.39	-0.63	0.76
P53599	SSK2	YNR031C	S	no	no	no	0.03	-0.01	-0.12	-0.03	0	-0.02	0.45	0.45	0.78	0.67	0.02	0.48	0.76
P30665	MCM4	YPR019W	S	no	no	no	0.21	0.26	0.15	0.16	0.19	0.1	0.33	0.34	0.86	1.04	-0.05	0.14	0.76
P38844	DSE2	YHR143W	K	no	yes	no	-0.17	-0.22	-0.77	-0.47	-0.19	-0.09	0.47	0.68	0.23	0.48	0.27	0.98	0.76
P38351	PAF1	YBR279W	S	no	no	no	0.11	-0.07	0.28	0.14	1	0.465	-0.26	-0.18	0.75	0.99	0.62	-0.34	0.76
P52917	VPS4	YPR173C	S	no	no	no	-0.06	-0.03	0.05	-0.12	0.43	0.505	0.09	0.41	0.44	0.99	0.51	0.29	0.76
Q12385	ICT1	YLR099C	W	no	no	no	0	0.16	-1.28	-0.22	-0.4	-0.145	-0.17	0.17	0.31	0.51	0.06	0.34	0.75
P26309	CDC20	YGL116W	P	no	no	no	0.28	0.26	0.2	0.24	0.52	0.33	-0.01	-0.02	0.79	1.19	0.18	-0.26	0.75
Q04007	YDR186C	YDR186C	D	no	yes	no	-0.24	-0.2	-0.24	-0.39	0.28	0.15	1.01	1.37	0.31	0.63	0.48	1.46	0.74
Q3E843	YMR158C-A	YMR158C-A	K	no	yes	no	-1.01	-1.03	-1.48	-2.43	-0.94	-1.22	-0.04	-0.35	-0.28	-1.21	0.41	1.29	0.74
P47175	HMS2	YJR147W	D	no	yes	no	-0.78	-0.27	-0.52	-0.77	-0.38	-0.065	0.44	0.94	-0.13	0.44	0.36	1.28	0.74
Q05611	BSC2	YDR275W	F	no	no	no	-0.37	-0.32	-0.55	-0.49	-0.14	-0.04	0.26	0.44	0.5	0.12	0.34	0.78	0.74
P53220	TIM21	YGR033C	S	no	no	no	-0.39	-0.69	-0.59	-0.5	-0.9	-0.435	-0.73	-0.6	0.63	-0.24	-0.13	-0.12	0.74
P41911	GPD2	YOL059W	L	no	no	no	0.18	0.26	0.32	0.33	0.35	0.3	-0.48	-0.14	0.79	1.23	0.05	-0.58	0.74
Q06053	DUS3	YLR401C	E	no	no	no	0.02	0.18	0.27	0.19	0.56	0.315	0.05	0.29	0.6	1.2	0.27	0.01	0.74
P46974	RSF2	YJR127C	E	no	yes	no	-0.16	0.04	-0.63	-0.24	0.07	0.02	0.63	0.64	0.47	0.49	0.29	0.88	0.73
P34167	TIF3	YPR163C	A	yes	no	no	-0.06	0.04	0.33	-0.09	2.23	2.32	-0.31	0.17	0.49	1.08	2.22	-0.13	0.73
Q03465	RPN4	YDL020C	A	yes	no	no	0.01	-0.01	-1.09	-0.38	0.38	0.475	0.43	0.37	0.47	0.26	0.8	0.77	0.73
Q12433	AHC1	YOR023C	M	no	no	no	-0.2	0	-0.36	-0.28	0.05	0.115	0.2	0.23	0.37	0.66	0.29	0.43	0.73
P10659	SAM1	YLR180W	A	no	no	no	-0.02	0.12	0.41	0.31	0.2	0.29	-0.44	-0.11	0.72	1.14	0.04	-0.48	0.73
Q12145	YPR013C	YPR013C	N	no	no	no	-0.4	-0.27	-0.37	-0.22	0.24	0.155	-0.04	-0.01	0.27	0.55	0.51	0.29	0.73
Q06107	YPR114W	YPR114W	D	no	yes	no	-0.22	-0.1	-0.82	-0.57	-0.41	-0.085	0.3	0.64	0.29	0.31	0.18	0.9	0.73
P32634	PMD1	YER132C	T	no	no	no	-0.37	-0.21	-0.26	-0.37	0.01	-0.065	0.48	0.48	0.41	0.45	0.28	0.78	0.73
P42223	SBE2	YDR351W	T	no	no	no	0.07	0.03	0.01	0.05	0.21	0.045	0.4	0.29	0.64	0.89	0.09	0.31	0.73
P47082	AVT1	YJR001W	P	no	no	no	0.13	0.18	-0.15	-0.01	0	0.295	0.15	0.1	0.88	0.63	0.11	0.09	0.72
P32432	SFP1	YLR403W	D	yes	yes	no	-0.16	-0.23	-0.69	-0.26	0.57	0.505	0.68	0.6	0.39	0.37	0.87	0.98	0.72
P53289	RTS3	YGR161C	I	yes	no	no	-0.19	-0.01	-0.03	-0.3	2.19	1.95	-0.41	-0.11	0.25	0.93	2.2	-0.13	0.72
P38163	SRO77	YBL106C	F	no	no	no	-0.05	0.15	0.16	0.11	-0.07	-0.07	0.15	0.04	0.9	0.72	-0.16	0	0.72
Q08729	DSE3	YOR264W	P	no	no	no	0.02	-0.01	0.34	0.06	0.56	0.305	-0.47	-0.29	0.57	1.07	0.33	-0.48	0.72
P25583	KAR4	YCL055W	A	no	no	no	0.17	-0.05	0.69	0.29	0.43	0.165	-0.64	-0.61	0.8	1.16	0.02	-0.9	0.71
P40101	YER186C	YER186C	L	no	yes	no	-0.67	-0.55	-1.17	-0.76	-0.43	-0.175	0.24	0.37	-0.09	-0.06	0.49	1.09	0.71
Q02749	YPL068C	YPL068C	H	no	no	no	-0.09	-0.09	0.04	-0.05	0.14	0.14	-0.07	-0.17	0.52	0.8	0.19	-0.07	0.71
Q07549	SNA4	YDL123W	C	no	yes	no	-0.42	-0.28	-1.09	-0.71	-0.45	-0.08	0.22	0.57	-0.23	0.4	0.36	1.02	0.71
P38814	SBE22	YHR103W	T	no	no	no	-0.05	-0.06	-0.3	-0.18	0.38	0.29	0.58	0.62	0.55	0.58	0.48	0.75	0.71
P49367	LYS4	YDR234W	L	no	no	no	0.01	0.26	0.25	0.03	0.27	0.225	-0.05	0.17	0.69	1	0.11	-0.08	0.71
P53097	YGL193C	YGL193C	N	no	no	no	-0.67	-0.26	-0.9	-0.16	-0.19	0.04	-0.09	0.59	0.13	0.3	0.42	0.75	0.71
P42843	SKP2	YNL311C	K	no	no	no	0.14	0.09	0.04	0.11	0.36	0.06	0.15	-0.09	0.88	0.73	0.12	-0.07	0.71
P35190	CLG1	YGL215W	A	no	yes	no	-0.62	-0.68	-1.13	-0.77	-0.45	-0.185	0.67	0.7	-0.05	-0.13	0.48	1.49	0.71
Q08887	NDD1	YOR372C	D	no	yes	no	-0.1	0.03	-0.33	-0.17	0.58	0.31	4.2	4.95	0.41	0.71	0.59	4.72	0.7
P53754	YNR068C	YNR068C	R	no	yes	no	-0.64	-0.62	-0.69	-0.61	-0.08	-0.22	0.58	0.6	0.14	-0.02	0.49	1.23	0.7
P53094	MDS3	YGL197W	P	no	no	no	-0.23	-0.1	-0.25	-0.41	-0.07	-0.02	0.42	0.42	0.4	0.5	0.2	0.67	0.7
P38308	COS111	YBR203W	S	no	no	no	0.03	0.18	-0.04	0.13	0.01	0.055	0.13	0.03	0.81	0.74	-0.04	0.01	0.7
Q06630	MHR1	YDR296W	K	no	no	no	-0.04	0.02	-0.09	-0.02	0.04	0.28	-0.28	0.15	0.48	0.86	0.19	-0.03	0.7
Q12069	PUS9	YDL036C	Q	no	no	no	0.06	0.08	0.53	0.19	1.04	0.675	-0.38	-0.35	0.58	1.25	0.64	-0.58	0.7
P20676	NUP1	YOR098C	S	no	yes	no	-0.3	-0.05	-0.44	-0.33	0.13	0.13	0.45	0.63	0.34	0.49	0.41	0.82	0.7
Q02199	NUP49	YGL172W	F	no	no	no	-0.06	0.1	-0.4	-0.27	0.04	0.15	0.29	0.76	0.43	0.66	0.25	0.68	0.7
P47164	STR2	YJR130C	I	yes	no	no	0.1	0.08	-0.01	0.1	1.09	0.99	0.06	0.1	0.76	0.77	0.97	0.01	0.7
P38863	SPC97	YHR172W	E	no	no	no	0.11	-0.02	0.24	0.21	-0.03	-0.115	0.02	-0.12	1.05	0.61	-0.21	-0.19	0.7
Q03557	HER2	YMR293C	P	no	no	no	0.05	0.01	0.05	0.08	0.11	0.05	-0.18	-0.2	0.68	0.8	0.03	-0.24	0.69
P09547	SWI1	YPL016W	D	no	no	no	0.06	-0.08	0.11	0.06	0.33	0.07	0.5	0.31	0.66	0.8	0.16	0.37	0.69
P14064	HAP4	YKL109W	T	yes	yes	no	-0.46	-0.39	-1.33	-0.48	0.37	0.475	0.22	0.18	0.13	-0.09	1.09	0.87	0.69
P50089	YGR237C	YGR237C	S	yes	no	no	0.2	0.2	0.04	-0.01	1.29	1.13	0.02	0.03	0.6	1	1.1	-0.08	0.69
P25578	PGS1	YCL004W	T	no	no	no	-0.4	-0.34	-0.24	-0.22	0.13	-0.085	0.2	0.11	0.37	0.4	0.32	0.46	0.69
P31380	FUN30	YAL019W	S	no	no	no	0.14	0.13	0.24	0.09	0.62	0.35	0.44	0.51	0.63	1.05	0.34	0.33	0.69
Q12194	RGL1	YPL066W	T	no	no	no	-0.49	-0.39	-0.74	-0.39	-0.23	-0.14	0.12	0.13	0.09	0.27	0.32	0.63	0.68
P0CX19	YHR214W	YHR214W	F	no	yes	no	-0.46	0.1	-0.67	-0.43	-0.1	-0.02	0.26	0.8	0.24	0.39	0.31	0.9	0.68
Q3E766	YMR175W-A	YMR175W-A	N	no	yes	no	-0.61	-0.3	-0.24	-0.18	0.16	-0.275	0.48	0.56	0.35	NA	0.28	0.85	0.68
P24279	MCM3	YEL032W	E	no	no	no	0.04	0.25	-0.1	0.03	0.43	0.27	0.32	0.45	0.48	0.98	0.3	0.33	0.68
Q08179	MDM38	YOL027C	L	no	no	no	0.21	0.28	0.19	0.29	-0.19	-0.27	-0.66	-0.64	1.04	0.8	-0.47	-0.89	0.68
P53924	DMA2	YNL116W	Y	no	no	no	0.14	0.36	0.07	0.04	0.58	0.525	-0.01	0.05	0.87	0.77	0.4	-0.13	0.67
P18494	GLN3	YER040W	Q	no	no	no	-0.23	-0.19	-0.33	-0.24	0.52	0.35	0.24	0.14	0.26	0.59	0.68	0.44	0.67
P32350	KNS1	YLL019C	S	yes	yes	no	-0.34	-0.21	-0.4	-0.35	0.56	0.445	0.43	0.59	0.28	0.41	0.83	0.84	0.67
Q06681	YSP2	YDR326C	R	no	no	no	0.06	-0.04	-0.03	0.09	0.45	0.09	-0.03	-0.08	0.67	0.71	0.25	-0.08	0.67
P34161	YOX1	YML027W	S	yes	no	no	0.04	0.32	-0.1	0.1	1.32	1.335	0.08	0.37	0.45	1.07	1.24	0.14	0.67
Q06266	TOS4	YLR183C	S	yes	no	no	0.26	0.16	0.39	0.21	1.72	1.17	-0.41	-0.4	0.9	0.95	1.19	-0.66	0.67
P61829	OLI1	Q0130	Q	no	yes	no	-4.46	-4.15	-5.03	-4.25	-4.67	-3.905	-0.32	NA	-3.93	-3.68	0.19	4.15	0.67
P25087	ERG6	YML008C	S	yes	no	no	0.1	0.14	0.38	0	1.7	1.75	-0.28	-0.06	0.6	1.04	1.57	-0.33	0.67
P16862	PFK2	YMR205C	T	no	no	no	0.17	0.26	0.43	0.27	0.39	0.12	0.18	0.28	0.69	1.21	-0.03	-0.05	0.67
P41546	HAC1	YFL031W	E	no	yes	no	-1.29	-1.02	-1.83	-1.48	-1.3	-0.77	1.01	1.59	-0.99	-0.49	0.37	2.71	0.67
P00427	COX6	YHR051W	L	no	no	no	-0.61	-0.99	-1.26	-0.41	-1.08	-0.58	-1.22	-1.15	0.28	-0.6	-0.01	-0.37	0.66
P33304	AFR1	YDR085C	E	no	no	no	-0.19	-0.18	0.1	-0.01	-0.12	0.08	0.24	0.12	0.46	0.71	0.05	0.25	0.66
Q03231	YMR181C	YMR181C	T	no	yes	no	-0.71	-0.7	-0.91	-0.69	-0.23	0.205	0.18	0.36	-0.08	-0.1	0.74	1.02	0.66
P36084	MUD2	YKL074C	A	no	no	no	0.25	0.16	0.25	0.11	1.1	0.61	-0.08	0.05	0.55	1.16	0.66	-0.21	0.66
P03882	SCEI	Q0160	K	no	yes	no	-2.66	-2.6	-3.78	-2.46	-2.39	-2.385	0.57	0.18	-2.23	-2.21	0.49	3.25	0.66
P47176	BAT2	YJR148W	T	no	no	no	0.04	-0.06	-0.28	-0.27	-0.42	-0.16	0.04	0.35	0.28	0.75	-0.15	0.34	0.66
P21951	POL2	YNL262W	M	no	yes	no	0.18	0.17	0.39	0.18	0.26	0.03	0.98	1.1	0.89	0.88	-0.09	0.81	0.66
P30771	NAM7	YMR080C	V	no	yes	no	-0.06	0.03	-0.33	-0.13	0.1	-0.015	0.7	0.74	0.59	0.49	0.17	0.84	0.66
P53739	FPK1	YNR047W	A	no	no	no	-0.22	0.05	-0.25	-0.26	-0.07	0.05	0.35	0.39	0.27	0.68	0.16	0.54	0.65
P39944	UBP5	YER144C	G	no	no	no	-0.2	-0.03	-0.31	-0.33	-0.1	-0.045	0.55	0.52	0.38	0.48	0.15	0.75	0.65
P47140	AIM25	YJR100C	H	no	no	no	0	0.02	0.09	0.02	0.57	0.55	-0.17	-0.08	0.62	0.75	0.53	-0.16	0.65
Q3E7Z0	YNL277W-A	YNL277W-A	T	no	no	no	-0.1	-0.24	-0.14	0.35	0.2	-0.11	0.36	0.07	0.5	0.74	0.08	0.25	0.65
P27697	COQ8	YGL119W	V	no	no	no	0.08	0.12	0.1	-0.01	0.59	0.51	-0.36	-0.31	0.83	0.62	0.48	-0.41	0.65
Q06108	RGC1	YPR115W	S	no	yes	no	-0.55	-0.35	-0.81	-0.73	-0.17	0.05	0.32	0.49	-0.03	0.1	0.55	1.02	0.65
P31374	PSK1	YAL017W	P	no	no	no	-0.01	0.04	-0.18	-0.1	0.09	0.035	0.29	0.17	0.59	0.59	0.13	0.29	0.65
P00359	TDH3	YGR192C	V	no	no	no	-0.76	0.48	1.5	-0.73	-0.77	0.165	-0.6	0.85	0.03	1.52	-0.43	0	0.65
P54730	UBX4	YMR067C	P	no	no	no	0.18	0.05	0.44	0.19	0.59	0.22	-0.65	-0.55	0.64	1.06	0.19	-0.82	0.64
P34909	MOT2	YER068W	M	no	no	no	0.38	0.35	0.27	0.42	1.19	0.68	0.19	0.29	0.72	1.26	0.58	-0.12	0.64
P04387	GAL80	YML051W	D	no	yes	no	-0.83	-0.61	-1.06	-0.86	-0.6	-0.225	0.07	0.23	-0.3	-0.11	0.43	0.99	0.64
P36093	PHD1	YKL043W	Y	no	no	no	-0.39	-0.26	-0.83	-0.41	-0.08	0.125	0.22	0.23	0.13	0.2	0.5	0.7	0.64
P0CF18	YMR085W	YMR085W	E	no	no	no	-0.2	-0.08	-0.25	-0.31	0.02	0.03	0.29	0.12	0.52	0.33	0.24	0.42	0.64
P39959	YER130C	YER130C	S	yes	no	no	-0.14	-0.2	0.15	0.16	1.23	0.92	0.15	0.22	0.55	0.71	1.08	0.19	0.64
P40021	ZRG8	YER033C	R	no	no	no	-0.02	0.13	0.06	-0.03	0.47	0.225	0.4	0.29	0.66	0.68	0.31	0.31	0.64
Q9ZZX0	AI5_BETA	Q0075	L	no	yes	no	-2.03	-2.09	-2.61	-1.76	-1.83	-1.825	0.92	0.4	-1.28	-1.68	0.29	2.78	0.64
P04840	POR1	YNL055C	S	yes	no	no	-0.05	0.06	-0.33	0.09	1.35	1.395	-0.74	-0.21	0.38	0.78	1.43	-0.42	0.64
P28743	KIP2	YPL155C	I	no	no	no	0.25	0.36	0.41	0.13	0.62	0.18	0	-0.02	0.77	1.08	0.11	-0.3	0.64
Q12038	SRO7	YPR032W	F	no	no	no	0.18	0.2	0.18	0.3	0.19	-0.04	-0.18	-0.22	0.89	0.82	-0.14	-0.42	0.64
P40068	FLO8	YER109C		no	yes	no	-0.6	-0.39	-0.6	-0.55	-0.03	-0.02	0.33	0.41	0.06	0.13	0.51	0.91	0.63
P23561	STE11	YLR362W	E	no	no	no	0.3	0.31	0.4	0.41	1.33	0.865	0.3	0.36	0.74	1.23	0.74	-0.03	0.63
Q07747	AAD4	YDL243C	G	no	yes	no	-0.33	-0.23	-0.57	-0.53	-0.12	0.045	0.56	0.77	0.21	0.22	0.38	1.08	0.63
P23748	MIH1	YMR036C	N	no	yes	no	-0.07	-0.05	-0.38	-0.1	0.27	0.145	2.46	2.53	0.5	0.46	0.36	2.65	0.63
Q12199	TIP41	YPR040W	S	no	no	no	0.07	0.26	0.3	0.26	0.71	0.315	-0.67	-0.4	0.65	1.05	0.29	-0.76	0.63
P34239	LST4	YKL176C	L	no	yes	no	-0.37	-0.29	-0.83	-0.47	-0.1	-0.11	0.51	0.74	0.18	0.09	0.39	1.12	0.63
P36134	YKR041W	YKR041W	S	no	no	no	-0.06	0.16	0.02	-0.07	0.35	0.365	0.27	0.39	0.29	0.99	0.35	0.32	0.63
Q06324	MMR1	YLR190W	N	yes	no	no	-0.17	-0.15	-0.64	-0.39	0.74	0.765	-0.07	-0.01	0.33	0.25	1.09	0.3	0.63
P32521	PAN1	YIR006C	Y	no	no	no	-0.36	-0.18	-0.44	-0.41	-0.04	-0.11	0.23	0.44	0.07	0.49	0.27	0.68	0.63
P27472	GSY2	YLR258W	S	no	no	no	-0.15	-0.11	-0.74	-0.34	0.16	0.37	0.23	0.39	0.27	0.31	0.6	0.65	0.63
P48562	CLA4	YNL298W	S	no	no	no	0.03	0.17	0.09	-0.01	0.31	0.15	0.2	0.3	0.47	0.93	0.16	0.18	0.63
P07248	ADR1	YDR216W	A	no	yes	no	-0.15	0	-1.32	-0.28	0.12	-0.005	0.66	0.51	0.34	0.05	0.5	1.02	0.63
P28273	OXP1	YKL215C	Q	no	no	no	0.29	0.44	0.45	0.42	0.44	0.09	0.3	0.41	1	1.05	-0.14	-0.05	0.63
P00927	ILV1	YER086W	S	no	no	no	-0.01	0.06	-0.28	-0.09	0.14	0.335	0.1	0.32	0.43	0.64	0.32	0.29	0.62
Q03177	YMR102C	YMR102C	T	no	no	no	-0.07	-0.01	-0.42	-0.39	-0.08	0.06	0.44	0.4	0.39	0.4	0.21	0.64	0.62
Q12680	GLT1	YDL171C	P	no	no	no	0.05	0.08	0.23	0.18	0.19	0.1	0.45	0.48	0.62	0.89	0.01	0.33	0.62
P39717	GPB2	YAL056W	E	no	no	no	-0.22	-0.11	-0.41	-0.21	0.07	0.01	0.41	0.42	0.37	0.39	0.28	0.65	0.62
P36527	MRPL28	YDR462W	L	no	no	no	-0.03	-0.17	0.06	-0.16	-0.72	-0.34	-1.03	-0.45	0.35	0.73	-0.46	-0.67	0.62
P42900	SLS1	YLR139C	W	no	no	no	0.08	0.31	-0.18	-0.12	0.03	0	0.32	0.3	0.58	0.71	-0.01	0.29	0.62
P53886	APC1	YNL172W	T	no	no	no	-0.11	-0.02	-0.08	0.02	0.06	-0.03	0.46	0.41	0.56	0.59	0.06	0.48	0.62
P50094	IMD4	YML056C	S	yes	yes	no	-0.15	-0.17	-0.8	-0.28	0.41	0.745	0.87	1.03	0.35	0.18	0.93	1.3	0.62
P35210	SPT23	YKL020C	M	no	no	no	-0.14	-0.08	-0.19	-0.06	0.67	0.3	0.11	0.14	0.51	0.49	0.6	0.24	0.62
P39517	DHH1	YDL160C	G	no	no	no	0.16	0	-0.08	0.07	0.5	0.3	0.09	0.09	0.56	0.76	0.36	0.05	0.62
O13547	CCW14	YLR390W-A	R	yes	no	no	-0.11	0.2	-0.12	-0.37	0.84	1.485	0	0.23	0.03	1.01	1.26	0.22	0.62
Q08601	MCA1	YOR197W	Y	no	no	no	0.02	0.1	-0.14	-0.17	0.22	0.325	0.2	0.41	0.46	0.68	0.32	0.35	0.62
P32943	CLB6	YGR109C	N	no	yes	no	0.42	0.29	0.68	0.42	0.89	0.44	2.25	2.25	1.06	1.09	0.21	1.8	0.62
P08678	CYR1	YJL005W	S	no	no	no	-0.14	-0.1	-0.3	-0.13	-0.03	0.01	0.23	0.21	0.46	0.45	0.16	0.39	0.62
P38797	PTC7	YHR076W	F	no	no	no	0.22	0.17	0.3	0.27	0.24	0.2	-0.66	-0.33	0.84	0.85	-0.02	-0.74	0.61
Q05648	YDR282C	YDR282C	L	no	no	no	0.08	0	0.31	0.07	0.21	0.07	0.07	0.08	0.77	0.68	0.03	-0.04	0.61
P53742	NOG2	YNR053C	G	no	no	no	-0.15	-0.14	-0.14	-0.17	0.41	0.4	0.3	0.73	0.29	0.63	0.56	0.67	0.61
P53050	MGA1	YGR249W	Q	no	yes	no	-0.3	-0.15	-0.33	-0.39	0.26	0.01	0.59	0.5	0.24	0.4	0.43	0.84	0.61
P36517	MRPL4	YLR439W	W	no	no	no	-0.02	0.27	0.27	0.2	0.42	0.21	-0.08	0.2	0.49	1.09	0.14	-0.12	0.61
P53140	RMD9	YGL107C	M	no	no	no	0.26	0.28	-0.01	0.24	0.24	0.14	0.2	0.16	0.83	0.77	0	-0.01	0.61
P25039	MEF1	YLR069C	S	no	no	no	0.13	0.18	0.06	0.19	0.68	0.5	-0.16	-0.09	0.85	0.65	0.45	-0.27	0.61
P52910	ACS2	YLR153C	T	no	no	no	0.18	0.25	0.25	0.34	0.85	0.535	-0.28	-0.04	0.71	1.02	0.44	-0.42	0.61
P00854	ATP6	Q0085	F	no	yes	no	-3.58	-3.27	-3.31	-3.73	-3.79	-3.045	0.74	0.19	-2.73	-3.01	0.06	3.94	0.6
P48527	MSY1	YPL097W	L	no	no	no	0.26	0.27	0.35	0.29	0.33	0.31	0.05	0.21	0.96	0.82	0.03	-0.16	0.6
Q06090	MRPL51	YPR100W	V	no	yes	no	-0.45	-0.37	-0.63	-0.8	-0.38	-0.065	0.7	1.1	-0.17	0.24	0.34	1.46	0.6
Q06836	SYT1	YPR095C	N	no	no	no	0	0.07	-0.21	-0.09	0.41	0.135	0.53	0.5	0.51	0.57	0.33	0.57	0.6
P35728	MPE1	YKL059C	S	no	no	no	0.14	0.2	0.1	0.05	0.83	0.625	-0.11	0	0.64	0.81	0.61	-0.18	0.6
P25846	MSH1	YHR120W	K	no	no	no	0.07	0.08	-0.01	0.1	0.11	0.02	0.21	0.07	0.73	0.59	0.01	0.08	0.6
P40360	ARG2	YJL071W	W	no	no	no	0.22	0.16	-0.01	0	0.32	-0.03	0.53	0.37	0.76	0.62	0.05	0.36	0.6
Q05937	STP3	YLR375W	S	no	yes	no	-0.52	-0.23	-1.05	-0.73	-0.39	0	0.08	0.59	-0.28	0.2	0.44	0.97	0.59
Q03897	MTC5	YDR128W	C	no	no	no	-0.41	-0.33	-0.52	-0.5	0.04	0.105	0.2	0.27	0.22	0.08	0.51	0.68	0.59
P22204	DBF2	YGR092W	L	no	no	no	0.17	0.19	0.24	0.28	0.64	0.405	-0.03	0.03	0.67	0.94	0.3	-0.22	0.59
Q08118	IRC10	YOL015W	F	no	yes	no	-0.35	-0.44	-0.73	-0.51	-0.02	-0.115	0.71	0.61	0.2	-0.03	0.44	1.17	0.59
Q8TGU2	YFR032C-B	YFR032C-B	V	yes	yes	no	-2.43	-1.05	-1.59	-1.08	-0.78	-0.36	-0.51	-0.2	-0.62	-1.28	0.97	1.18	0.59
P38758	TDA3	YHR009C	G	no	no	no	-0.07	0.04	-0.51	-0.25	0.02	0.03	0.13	0.44	0.27	0.52	0.22	0.48	0.59
P43602	ROG3	YFR022W	G	no	no	no	-0.19	0.02	-0.55	-0.28	0.2	0.345	0.48	0.48	0.22	0.45	0.52	0.73	0.59
P38148	PPS1	YBR276C	V	no	no	no	-0.39	-0.31	-0.48	-0.3	-0.05	0.01	0.34	0.41	0.26	0.18	0.35	0.75	0.59
Q08206	YOL036W	YOL036W	E	no	no	no	-0.37	-0.23	-0.33	-0.42	0.35	0.205	0.39	0.34	0.15	0.35	0.62	0.7	0.59
P32944	SWE1	YJL187C	S	no	no	no	-0.19	-0.07	-0.08	-0.04	0.23	0.13	0.15	0.06	0.41	0.58	0.28	0.2	0.59
P38072	SCO2	YBR024W	L	no	no	no	0.07	0.03	0.05	0.23	0.07	0.05	-0.16	-0.22	0.85	0.52	-0.04	-0.29	0.59
P25345	SLM5	YCR024C	F	no	no	no	0.24	0.23	0.37	0.37	0.15	0.03	0.32	-0.13	1.06	0.73	-0.21	-0.21	0.59
Q08673	SRL1	YOR247W	L	no	yes	no	-0.73	-0.69	-1.16	-1.16	-0.9	-0.435	0.15	0.1	-0.6	-0.09	0.27	1.06	0.59
P08640	FLO11	YIR019C	Q	no	yes	no	-0.7	-0.36	-0.76	-0.66	-0.48	-0.195	0.4	0.42	-0.14	0.08	0.28	1.03	0.59
P00358	TDH2	YJR009C	V	no	no	no	-0.63	0.21	1.55	-0.55	-0.5	0.1	-0.75	0.68	-0.02	1.49	-0.35	-0.18	0.59
Q08162	DIS3	YOL021C	S	no	no	no	0.23	0.36	0.24	0.28	0.67	0.395	0.07	0.26	0.76	0.97	0.26	-0.11	0.59
Q04545	TDA9	YML081W	S	no	yes	no	-0.19	-0.11	-0.44	-0.28	0.04	-0.055	0.58	0.51	0.35	0.31	0.25	0.8	0.59
P46681	DLD2	YDL178W	L	no	no	no	0.13	0.14	0.22	0.32	0.44	0.325	-0.72	-0.6	0.83	0.76	0.18	-0.86	0.59
P47035	NET1	YJL076W	Y	no	no	no	-0.24	0.02	-0.06	-0.2	0.17	0.25	0.34	0.72	0.28	0.65	0.33	0.65	0.59
P25653	FIG2	YCR089W	N	no	no	no	-0.59	-0.32	-0.29	-0.39	-0.15	-0.175	0.21	0.35	0.14	0.24	0.24	0.68	0.59
P53390	MEP3	YPR138C	A	no	yes	no	-0.24	0.02	-0.7	-0.31	-0.14	0.055	0.5	0.67	0.25	0.32	0.27	0.89	0.59
P36015	YKT6	YKL196C	R	no	no	no	-0.23	-0.31	-0.65	-0.53	-0.27	0	0	0.27	0.02	0.28	0.3	0.57	0.58
P40357	SEC9	YGR009C	G	no	no	no	0.12	0.06	0.34	0.11	0.98	0.615	-0.02	0.2	0.49	0.98	0.64	-0.07	0.58
P25644	PAT1	YCR077C	S	no	no	no	0.16	0.31	-0.04	0.13	0.6	0.46	0.51	0.66	0.51	0.92	0.39	0.45	0.58
P36002	PTK1	YKL198C	T	no	no	no	-0.23	0.24	-0.02	-0.16	0.16	0.13	0.3	0.47	0.17	0.91	0.19	0.43	0.58
P47065	PET130	YJL023C	K	no	no	no	-0.1	-0.44	-0.35	-0.18	-0.05	-0.05	-0.49	-0.53	0.39	0.24	0.22	-0.24	0.58
P38800	LAM4	YHR080C	T	no	no	no	-0.5	-0.28	-0.34	-0.42	-0.19	-0.135	0.16	0.13	0.11	0.27	0.22	0.53	0.58
P36531	MRPL36	YBR122C	L	no	no	no	-0.15	-0.37	-0.55	-0.21	-0.48	-0.27	-0.58	-0.19	0.48	0.03	-0.06	-0.07	0.58
Q12171	MDM32	YOR147W	L	no	no	no	-0.08	-0.18	-0.44	-0.09	-0.34	-0.265	0.12	-0.11	0.62	0.14	-0.11	0.2	0.58
P19158	IRA2	YOL081W	S	no	yes	no	-0.31	-0.26	-0.53	-0.34	-0.34	-0.23	0.66	0.6	0.36	0.08	0.08	0.99	0.58
P48560	TOS6	YNL300W	K	no	yes	no	-0.77	-0.72	-1.04	-1.26	-0.85	-0.18	0.09	0.4	-0.63	-0.11	0.43	1.19	0.58
P00360	TDH1	YJL052W	I	no	no	no	-0.09	0.05	0.73	-0.17	-0.45	-0.22	-0.38	0.27	0.34	1.07	-0.47	-0.19	0.58
O13512	YAL064W-B	YAL064W-B	A	no	yes	no	-0.78	-0.43	-0.7	-0.64	-0.58	-0.28	0.33	0.53	-0.13	0.01	0.21	1.07	0.58
P38288	TOS1	YBR162C	L	no	no	no	-0.04	0.09	-0.46	-0.25	-0.12	-0.12	0.46	0.48	0.4	0.43	0.05	0.64	0.58
P53201	SWC4	YGR002C	S	no	no	no	0.05	0.05	0.15	0.14	0.77	0.535	-0.18	-0.14	0.44	0.92	0.56	-0.26	0.58
P38810	SFB3	YHR098C	S	no	no	no	0.1	0.17	-0.13	0.02	0.2	0.205	0.59	0.6	0.69	0.55	0.16	0.56	0.58
P00830	ATP2	YJR121W	V	no	no	no	-0.17	-0.06	-1.09	-0.42	-0.55	-0.435	0.38	0.32	0.3	-0.02	-0.06	0.79	0.58
P32335	MSS51	YLR203C	T	no	no	no	0.1	0.22	-0.53	-0.27	-0.11	-0.015	0.4	0.57	0.4	0.49	0.06	0.61	0.57
Q08202	OPI10	YOL032W	F	no	no	no	0.11	-0.28	0.48	0.17	-0.14	0	-0.57	-0.49	0.61	0.76	-0.19	-0.65	0.57
Q06707	SWC7	YLR385C	D	no	yes	no	-0.2	-0.22	-0.36	-0.41	0.09	0.04	1.19	1.79	0.11	0.44	0.36	1.79	0.57
P38692	KIC1	YHR102W	T	no	no	no	-0.17	0.02	-0.19	-0.19	0.28	0.16	0.36	0.44	0.26	0.62	0.35	0.53	0.57
P17505	MDH1	YKL085W	L	no	no	no	-0.12	-0.05	-0.02	0.19	0.3	0.14	-0.64	-0.36	0.46	0.67	0.22	-0.5	0.57
P25390	SSK22	YCR073C	M	no	no	no	-0.28	-0.2	-0.17	-0.23	-0.05	-0.005	0.34	0.19	0.38	0.31	0.19	0.49	0.57
P38156	MAL31	YBR298C	K	no	yes	no	-0.38	-0.23	-0.96	-0.57	-0.2	-0.105	0.48	0.41	0.02	0.04	0.38	0.98	0.57
P42844	ZIM17	YNL310C	I	no	no	no	-0.14	-0.21	0	-0.2	-0.68	-0.14	-0.97	-0.62	0.53	0.34	-0.27	-0.66	0.57
P17121	SAC7	YDR389W	P	no	no	no	-0.09	-0.04	-0.5	-0.26	0.05	0.04	0.35	0.34	0.35	0.34	0.27	0.57	0.57
D0VFN3	GAD1	YMR250W		no	no	no	0.09	0.23	-0.19	0.01	0.11	0.075	0.01	0.21	0.53	0.67	0.06	0.08	0.57
Q08645	MET7	YOR241W	H	no	no	no	0.18	0.12	0.15	0.18	0.29	0.27	0.07	0.06	0.68	0.77	0.12	-0.09	0.57
Q03690	CLU1	YMR012W	S	no	no	no	0.24	0.14	0.2	0.22	0.16	-0.195	0.16	0.02	0.65	0.88	-0.22	-0.11	0.57
P53686	HST2	YPL015C	S	no	yes	no	-0.48	-0.22	-1.13	-0.72	-0.28	0.2	0.26	0.6	-0.28	0.14	0.6	1.07	0.57
P40482	SEC24	YIL109C	S	no	no	no	0.13	0.33	0.09	0.18	0.53	0.41	0.05	0.36	0.55	0.95	0.29	0.02	0.57
Q08236	AVO1	YOL078W	D	no	yes	no	0.03	0.07	0.07	0.05	0.87	0.32	1.77	1.81	0.56	0.69	0.54	1.74	0.57
P40535	CST6	YIL036W	F	no	no	no	-0.04	-0.06	-0.44	-0.39	0.57	0.415	0.24	0.29	0.04	0.63	0.73	0.5	0.57
P20840	SAG1	YJR004C	F	no	no	no	-0.49	-0.3	-0.33	-0.29	0.05	-0.035	0.38	0.31	0.3	0.13	0.36	0.7	0.57
P54785	MOT3	YMR070W	N	no	yes	no	-0.23	-0.08	-0.4	-0.29	0.13	0.21	0.67	0.68	0.24	0.37	0.42	0.93	0.56
P07261	GCR1	YPL075W	V	no	yes	no	-0.69	-0.6	-0.59	-0.74	-0.32	-0.265	0.38	0.52	-0.03	-0.17	0.36	1.11	0.56
Q06679	UTP4	YDR324C	S	no	no	no	0.27	0.18	0.3	0.42	0.26	-0.005	0.21	0.15	0.9	0.81	-0.17	-0.11	0.56
P40064	NUP157	YER105C	Y	no	no	no	0.17	0.15	0.16	0.28	0.54	0.2	0.35	0.35	0.74	0.75	0.18	0.16	0.56
P0CE69	YKR104W	YKR104W	S	no	no	no	-0.35	-0.2	-0.47	-0.18	0.08	0.075	0.5	0.37	0.26	0.25	0.38	0.74	0.56
P40956	GTS1	YGL181W	R	no	no	no	-0.03	0.06	-0.2	-0.19	0.22	0.2	0.35	0.49	0.37	0.56	0.3	0.51	0.56
Q12215	WSC3	YOL105C	E	no	yes	no	-0.49	-0.1	-0.39	-0.5	-0.31	-0.035	0.42	0.63	0.02	0.35	0.2	0.9	0.56
Q03785	VHS1	YDR247W	M	no	no	no	-0.25	-0.15	-0.44	-0.34	-0.13	0.015	0.25	0.15	0.41	0.11	0.24	0.5	0.56
P53334	SCW4	YGR279C	R	no	no	no	-0.14	0.01	-0.47	-0.31	0.1	0.22	0.39	0.59	0.07	0.6	0.39	0.72	0.56
P09232	PRB1	YEL060C	K	no	no	no	-0.01	0.34	-0.19	-0.13	0.63	0.48	-0.38	0.01	0.08	1.03	0.55	-0.19	0.55
P39967	UBP9	YER098W	I	no	no	no	-0.01	-0.08	-0.27	-0.26	0.04	0.045	0.29	-0.01	0.52	0.26	0.2	0.3	0.55
P32328	DBF20	YPR111W	F	no	no	no	0.19	0.12	0.25	0.25	0.44	0.34	0.27	0.09	0.88	0.62	0.19	-0.02	0.55
P53755	BSC5	YNR069C	Q	no	yes	no	-0.42	-0.47	-0.53	-0.31	0.03	-0.045	0.59	0.5	0.09	0.14	0.43	0.98	0.55
P39104	PIK1	YNL267W	H	no	no	no	0.08	0.13	0.16	0.1	0.16	-0.02	0.09	0.07	0.6	0.74	-0.05	-0.04	0.55
Q12494	KCS1	YDR017C	D	no	yes	no	-0.16	-0.15	-0.24	-0.12	0.26	0.065	1.51	1.63	0.32	0.45	0.33	1.74	0.55
P40568	DSN1	YIR010W	S	no	no	no	-0.04	-0.01	0.09	-0.16	0.5	0.7	-0.05	-0.04	0.32	0.71	0.63	-0.02	0.55
P38687	SRP68	YPL243W	V	no	no	no	0.31	0.08	0.2	0.27	-0.04	-0.17	-0.08	-0.15	0.81	0.72	-0.32	-0.33	0.55
Q12186	MSL5	YLR116W	S	no	no	no	-0.16	0.12	-0.06	-0.2	0.3	0.08	0.09	0.31	0.36	0.59	0.27	0.28	0.55
P08004	CHS1	YNL192W	S	yes	no	no	-0.05	-0.06	0.21	-0.13	0.87	0.94	0.41	0.46	0.59	0.49	0.91	0.44	0.55
Q12127	CCW12	YLR110C	Q	no	yes	no	-2.09	-0.86	-0.73	-2.61	-1.72	-0.26	-1.7	0.85	-2.16	0.11	0.58	1.15	0.55
P25379	CHA1	YCL064C	S	no	no	no	-0.05	-0.1	-0.1	0.05	0.12	0.285	-0.67	-0.25	0.42	0.57	0.25	-0.41	0.55
Q08579	THI72	YOR192C	S	no	yes	no	-0.16	0.06	-0.5	-0.23	-0.03	-0.11	0.64	0.69	0.37	0.29	0.14	0.87	0.54
P32770	NRP1	YDL167C	H	no	no	no	0.03	0.03	0.04	0.11	0.59	0.235	0.3	0.34	0.54	0.65	0.36	0.27	0.54
Q08952	OXR1	YPL196W	F	no	no	no	-0.12	-0.2	0.25	-0.15	-0.25	0.035	-0.69	-0.45	0.7	0.27	-0.05	-0.52	0.54
P53872	YNL190W	YNL190W	K	no	yes	no	-0.52	-0.35	-0.36	-0.36	-0.5	-0.35	0.85	0.69	0.07	0.21	-0.03	1.17	0.54
P40578	MGA2	YIR033W	Q	no	no	no	-0.43	-0.42	-0.63	-0.33	0.21	0.22	0.35	0.31	0.15	0.03	0.67	0.78	0.54
P38236	MUM2	YBR057C	N	no	yes	no	-0.01	-0.1	-0.44	-0.19	-0.04	0.415	2.88	3.31	0.52	0.18	0.37	3.28	0.54
P39112	DSS1	YMR287C	V	no	no	no	0.04	0.09	-0.11	0.11	0.12	-0.03	0.4	0.3	0.62	0.52	0.01	0.32	0.54
Q03656	SKY1	YMR216C	G	no	no	no	-0.15	-0.06	-0.18	-0.15	0.19	0.205	0.4	0.48	0.35	0.43	0.33	0.58	0.53
Q06137	YLR345W	YLR345W	P	no	no	no	0.04	-0.05	-0.14	-0.1	-0.08	-0.045	-0.19	-0.29	0.51	0.43	0	-0.18	0.53
P53316	YGR250C	YGR250C	N	no	no	no	-0.08	-0.06	-0.16	-0.13	0.21	0.18	0.28	0.52	0.32	0.53	0.3	0.51	0.53
Q3E7A6	YML007C-A	YML007C-A	V	no	no	no	-0.19	-0.08	-0.72	-0.75	-0.31	-0.01	0.34	0.37	-0.02	0.2	0.28	0.79	0.53
Q06315	SKG3	YLR187W	K	no	no	no	0.11	0.17	0.25	0.15	0.32	0.095	0.15	0.09	0.56	0.83	0.04	-0.05	0.53
P40537	ULP2	YIL031W	S	no	yes	no	-0.37	-0.32	-0.43	-0.38	0.12	-0.1	0.6	0.36	0.22	0.08	0.39	0.86	0.53
P23369	MRPL25	YGR076C	S	no	no	no	-0.06	-0.43	0.18	-0.11	-0.7	-0.315	-0.64	-0.66	0.53	0.31	-0.4	-0.55	0.53
P53147	TOS8	YGL096W	G	no	yes	no	-0.42	-0.45	-0.87	-0.56	0.01	-0.065	0.34	0.34	-0.04	-0.05	0.55	0.92	0.53
P62651	ERI1	YPL096C-A	R	no	no	no	-1.12	-1.21	-1.18	-1.38	-1.21	-0.36	-1.1	-0.82	-0.53	-0.85	0.44	0.26	0.53
Q12446	LAS17	YOR181W	G	no	no	no	-0.45	-0.17	-0.25	-0.35	-0.19	-0.09	-0.04	0.07	0.06	0.39	0.17	0.32	0.53
P13574	STE12	YHR084W	K	no	no	no	-0.06	0.09	-0.18	-0.11	0.42	0.205	0.4	0.43	0.42	0.48	0.38	0.48	0.52
Q08562	ULS1	YOR191W	A	no	no	no	-0.36	-0.31	-0.32	-0.35	0.05	-0.02	0.36	0.35	0.22	0.14	0.35	0.69	0.52
Q3E793	YAL044W-A	YAL044W-A	F	no	no	no	-0.67	-0.64	-0.46	-0.82	-0.71	0.02	-1.09	-0.76	-0.41	0.15	0.3	-0.28	0.52
Q02203	YKR005C	YKR005C	L	no	no	no	0.02	-0.03	-0.16	-0.03	0.15	0.22	0.45	0.21	0.46	0.48	0.24	0.38	0.52
Q06116	YPR117W	YPR117W	S	no	yes	no	-0.41	-0.31	-0.59	-0.4	-0.28	-0.13	0.63	0.54	0.19	0	0.22	1.01	0.52
P53214	MTL1	YGR023W	A	no	no	no	-0.47	-0.26	-0.38	-0.48	-0.33	0.03	0.31	0.36	0.06	0.18	0.25	0.73	0.52
Q02892	NOG1	YPL093W	Q	no	no	no	0.18	0.16	0.1	0.32	0.35	0.335	-0.01	0.19	0.73	0.69	0.15	-0.1	0.52
P43546	AAD16	YFL057C		no	yes	no	-0.56	-0.32	-0.83	-0.82	-0.51	-0.09	0.34	0.61	-0.17	-0.06	0.33	1.11	0.52
P40317	SOK1	YDR006C	D	no	no	no	-0.18	-0.12	-0.24	-0.06	0.15	-0.01	0.47	0.52	0.25	0.49	0.22	0.65	0.52
P38167	ECM21	YBL101C	P	no	no	no	-0.08	0.1	0.11	-0.07	0.45	0.27	0.19	0.27	0.43	0.63	0.35	0.22	0.52
P38988	GGC1	YDL198C	P	yes	no	no	-0.24	-0.03	-0.28	-0.19	0.68	0.965	-0.65	-0.11	0.17	0.5	1.01	-0.2	0.52
P38248	ECM33	YBR078W	Q	no	no	no	-0.24	-0.22	-0.49	-0.14	-0.03	0.12	0.29	0.42	0.06	0.43	0.32	0.63	0.52
P38590	MSG5	YNL053W	Q	no	no	no	-0.11	0.07	-0.14	0.03	0.51	0.245	-0.12	-0.07	0.36	0.6	0.42	-0.06	0.52
P25567	SRO9	YCL037C	S	no	no	no	-0.26	-0.01	-0.39	-0.32	0.01	0.255	0.2	0.51	0.01	0.53	0.38	0.6	0.52
Q03558	OYE2	YHR179W	P	no	no	no	0.18	0.04	0.38	0.32	0.57	0.275	-0.56	-0.32	0.51	0.99	0.19	-0.67	0.52
Q99247	YOL087C	YOL087C	N	no	yes	no	-0.03	0.01	-0.37	-0.37	-0.11	0.005	0.6	0.63	0.27	0.37	0.14	0.81	0.51
P39936	TIF4632	YGL049C	T	no	no	no	0.26	0.12	0.22	0.14	0.54	0.64	0.48	0.53	0.8	0.59	0.41	0.32	0.51
P40002	MIT1	YEL007W	D	no	yes	no	-0.29	-0.32	0.01	-0.17	0.28	0.075	1.13	1.28	0.31	0.33	0.37	1.4	0.51
Q06078	UTP21	YLR409C	S	no	no	no	0.17	0.21	0.17	0.19	0.47	0.175	0.58	0.74	0.68	0.71	0.14	0.48	0.51
P53752	YNR066C	YNR066C	I	no	yes	no	-0.33	-0.31	-0.12	-0.28	0.13	-0.025	0.67	0.5	0.33	0.16	0.31	0.85	0.51
P38358	VBA2	YBR293W	S	no	no	no	-0.24	-0.16	-0.96	-0.37	-0.23	-0.115	0.33	0.25	0.11	0.05	0.26	0.72	0.51
P38064	MRPL16	YBL038W	F	yes	no	no	0.22	0.07	-0.41	0.03	0.59	1.15	-0.83	-0.59	0.85	0.12	0.89	-0.69	0.51
P53230	TAM41	YGR046W	L	no	no	no	-0.11	-0.18	-0.56	-0.24	-0.12	0.02	-0.26	-0.13	0.28	0.2	0.22	0.08	0.51
P36112	MIC60	YKR016W	M	no	no	no	0.08	-0.01	0.17	0.36	-0.24	-0.31	-0.77	-0.74	0.79	0.52	-0.43	-0.91	0.51
P53096	HOS2	YGL194C	S	no	no	no	0.06	0.03	0.13	0.28	0.85	0.63	0.04	0.02	0.68	0.59	0.62	-0.1	0.51
P32863	RAD54	YGL163C	A	no	no	no	0.09	0.14	0.13	0.1	0.32	0.125	0.18	0.15	0.56	0.68	0.11	0.05	0.51
P47179	DAN4	YJR151C	V	no	yes	no	-0.48	-0.16	-0.23	-0.37	-0.21	-0.115	0.49	0.51	0.18	0.22	0.15	0.81	0.51
P22149	AFT1	YGL071W	E	no	no	no	-0.22	-0.1	-0.18	-0.22	0.54	0.68	0.36	0.43	0.3	0.33	0.79	0.58	0.5
P47104	RAV1	YJR033C	S	no	no	no	0.07	0.1	0.09	0.06	0.02	-0.18	0.18	0.18	0.61	0.55	-0.16	0.1	0.5
P53617	NRD1	YNL251C	Q	no	no	no	-0.12	0.02	-0.39	0.06	0.27	-0.01	0.1	0.16	0.28	0.5	0.24	0.24	0.5
Q07655	WHI4	YDL224C	S	no	no	no	0.03	0.16	-0.49	-0.27	0.21	0.195	0.44	0.51	0.4	0.32	0.35	0.62	0.5
P38885	AIM46	YHR199C	R	no	no	no	-0.36	-0.07	-0.44	-0.3	-0.47	-0.095	-0.08	0.12	-0.04	0.45	0.01	0.31	0.5
P40042	RRT13	YER066W	K	no	no	no	-0.4	-0.34	-0.65	-0.31	-0.24	-0.23	0.26	0.29	0.18	-0.04	0.19	0.7	0.5
Q12467	YPL168W	YPL168W	T	no	no	no	-0.33	-0.44	-0.55	-0.5	-0.28	-0.16	0.21	0.31	0.16	-0.08	0.24	0.72	0.5
P53719	YNR014W	YNR014W	S	no	no	no	-0.3	-0.03	-0.91	-0.41	0.16	0.23	-0.17	0.13	-0.35	0.52	0.61	0.39	0.5
P24784	DBP1	YPL119C	A	no	no	no	0.13	0.28	0.15	0.1	0.3	0.205	-0.05	0.09	0.39	0.94	0.09	-0.15	0.5
Q12389	DBP10	YDL031W	A	no	no	no	0.29	0.27	0.34	0.28	1.2	0.82	-0.04	0.11	0.6	0.99	0.72	-0.26	0.5
P40472	SIM1	YIL123W	K	no	no	no	-0.18	0.15	-0.4	-0.17	0.3	0.325	0.26	0.54	0.08	0.61	0.46	0.55	0.5
Q04429	HLR1	YDR528W	E	no	yes	no	-0.02	0.08	-0.5	-0.01	0.27	0.155	0.72	0.71	0.42	0.35	0.33	0.83	0.5
Q06098	ISR1	YPR106W	N	no	no	no	0.04	0.05	-0.09	0.19	0.71	0.38	0.57	0.62	0.45	0.65	0.5	0.55	0.5
Q99188	RGS2	YOR107W	A	no	no	no	-0.51	-0.4	-1.46	-0.55	-0.22	-0.135	-0.08	0.04	-0.33	-0.14	0.55	0.71	0.5
P33327	GDH2	YDL215C	L	yes	no	no	0.15	0.09	-0.05	0.17	1.41	0.99	0.4	0.44	0.64	0.54	1.11	0.33	0.5
P38175	MRP21	YBL090W	L	no	no	no	-0.29	-0.53	-0.02	-0.07	0.02	0.415	-0.88	-0.83	0.36	0.18	0.45	-0.63	0.5
P10662	MRP1	YDR347W	L	no	no	no	-0.22	-0.25	-0.91	-0.45	-0.55	-0.135	-0.19	0.26	0.08	0	0.12	0.49	0.5
P38289	EXO5	YBR163W	L	no	no	no	-0.31	-0.35	-0.77	-0.34	-0.12	-0.125	0.36	0.26	0.26	-0.15	0.32	0.75	0.5
P35196	RER2	YBR002C	E	no	yes	no	-0.16	-0.11	-0.01	-0.29	-0.15	0.1	1.09	1.59	0.25	0.46	0.12	1.48	0.5
P38903	RTS1	YOR014W	M	no	no	no	0.03	0.05	-0.2	-0.11	-0.08	-0.135	0.41	0.36	0.44	0.44	-0.05	0.44	0.5
Q04412	AGE1	YDR524C	D	no	yes	no	-0.24	-0.22	-0.56	-0.37	-0.08	-0.075	1.42	1.35	0.28	0.03	0.27	1.73	0.5
P53286	BTN2	YGR142W	F	no	no	no	-0.35	-0.63	0.96	-0.05	0.25	0.1	0.05	0.23	0.32	0.63	0.19	0.16	0.49
P50944	AVT4	YNL101W	V	no	no	no	-0.01	-0.14	-0.59	-0.1	0.15	0.19	0.59	0.4	0.38	0.18	0.38	0.71	0.49
P38990	SAK1	YER129W	D	no	no	no	-0.25	-0.18	-0.23	-0.33	0.05	0.01	0.38	0.47	0.21	0.28	0.28	0.67	0.49
P37303	GLY1	YEL046C	T	yes	no	no	-0.08	0.04	-0.24	0.2	0.87	0.82	0.33	0.63	0.08	0.86	0.87	0.5	0.49
P32445	RIM1	YCR028C-A	F	no	no	no	-0.34	-0.71	-0.38	-0.26	-1.04	-0.495	-1.95	-1.73	0.29	-0.15	-0.35	-1.42	0.49
P32873	BEM3	YPL115C	T	no	no	no	-0.15	-0.14	-0.06	-0.02	0.26	0.085	0.34	0.26	0.42	0.38	0.27	0.39	0.49
P25612	AAD3	YCR107W	I	no	yes	no	-0.36	-0.11	-0.41	-0.46	-0.22	-0.065	0.78	0.95	0.18	0.12	0.19	1.2	0.49
P53939	NIS1	YNL078W	E	no	no	no	-0.23	-0.17	-0.19	-0.16	0.36	0.305	0.57	0.64	0.12	0.49	0.52	0.79	0.49
Q07825	FRA1	YLL029W	T	no	no	no	0.1	0.28	0.12	0.06	0.32	0.21	0.13	0.19	0.45	0.8	0.13	0.02	0.49
P40020	FIR1	YER032W	S	no	no	no	0	0.18	0.23	0.04	0.79	0.455	0.4	0.32	0.57	0.64	0.51	0.25	0.49
P32383	PLC1	YPL268W	T	no	no	no	-0.2	-0.21	-0.13	-0.16	0.06	0.03	0.42	0.26	0.39	0.24	0.22	0.52	0.49
P22136	AEP2	YMR282C	W	no	no	no	0.13	0.01	-0.15	-0.08	-0.19	-0.205	0.18	-0.01	0.59	0.35	-0.18	0.11	0.49
P47158	IBA57	YJR122W	F	no	no	no	0.07	0.04	-0.18	-0.16	-0.12	-0.285	0.26	0.16	0.72	0.14	-0.15	0.27	0.49
Q12366	NDJ1	YOL104C	S	no	yes	no	-0.66	-0.44	-0.38	-0.46	-0.27	-0.13	0.55	0.41	0.06	-0.06	0.29	0.97	0.49
P03965	CPA2	YJR109C	T	no	no	no	0.16	0.13	-0.14	0.5	0.46	0.275	0.24	0.34	0.63	0.67	0.21	0.13	0.49
P41832	BNI1	YNL271C	L	no	no	no	-0.13	-0.02	-0.24	-0.27	-0.06	-0.04	0.53	0.62	0.35	0.3	0.12	0.74	0.49
P32849	RAD5	YLR032W	S	no	no	no	0.24	0.32	0.44	0.32	0.63	0.25	0.06	0.05	0.65	0.99	0.11	-0.28	0.49
P38794	PCL5	YHR071W	D	no	yes	no	-0.87	-0.62	-1	-0.99	-0.9	-0.26	0.06	0.17	-0.57	-0.19	0.29	0.99	0.49
P32578	SIP1	YDR422C	G	no	no	no	-0.07	0.1	-0.22	-0.08	0.16	0.075	0.34	0.29	0.34	0.5	0.19	0.38	0.49
P40302	PRE5	YMR314W	F	no	no	no	-0.28	-0.35	-0.38	-0.36	0.09	0.33	-0.62	-0.43	0.04	0.25	0.55	-0.18	0.49
P25382	RSA4	YCR072C	S	no	no	no	0.19	0.29	0.27	0.39	0.73	0.495	-0.46	-0.28	0.44	1.08	0.33	-0.66	0.48
P38042	CDC27	YBL084C	A	no	no	no	0.16	0.22	0.08	0.12	0.24	0.08	0.22	0.08	0.61	0.63	0.02	0	0.48
P39991	YEL025C	YEL025C	A	no	yes	no	-0.39	-0.33	-0.49	-0.31	-0.27	-0.135	0.47	0.42	0.17	0.03	0.18	0.83	0.48
Q08991	YPL279C	YPL279C	I	no	yes	no	-0.11	-0.12	-0.76	-0.38	-0.15	-0.2	0.62	0.49	0.23	0.04	0.17	0.9	0.48
P38920	MLH1	YMR167W	S	no	no	no	0.1	0.07	0.49	0.21	0.89	0.54	0.28	0.17	0.59	0.81	0.5	0.01	0.48
P38785	GIC1	YHR061C	T	no	yes	no	-0.01	0.05	-0.23	0.01	0.56	0.51	0.67	1.17	0.46	0.41	0.58	0.97	0.48
P53836	CAF120	YNL278W	R	no	no	no	0.13	0.29	0.28	0.06	0.5	0.165	0.22	0.19	0.49	0.84	0.14	0.02	0.48
Q12405	LPX1	YOR084W	E	no	no	no	-0.33	0.07	-0.41	-0.16	0.25	0.14	0.16	0.49	0.04	0.5	0.4	0.53	0.48
P53170	PKP2	YGL059W	S	no	no	no	-0.07	-0.31	-0.57	-0.05	-0.34	-0.2	-0.02	-0.26	0.61	-0.15	-0.02	0.11	0.48
Q03063	DIG1	YPL049C	A	no	no	no	-0.2	-0.01	-0.35	-0.43	0.35	0.245	-0.08	0.22	-0.02	0.49	0.55	0.32	0.48
P20438	CLN2	YPL256C	A	no	no	no	0	-0.03	-0.34	-0.06	0.38	0.26	0.23	0.33	0.38	0.36	0.43	0.39	0.48
Q02866	MUK1	YPL070W	A	no	no	no	0.13	-0.03	-0.51	-0.13	0.21	0.07	0.43	0.27	0.3	0.38	0.28	0.49	0.48
P40505	SDS3	YIL084C	A	yes	no	no	-0.15	-0.16	0.03	-0.21	0.87	0.685	0.35	0.33	0.26	0.45	0.9	0.46	0.48
P32786	RRN6	YBL014C	S	no	no	no	-0.27	-0.24	-0.39	-0.21	0.29	0.18	0.45	0.39	0.34	0.06	0.51	0.7	0.48
P07149	FAS1	YKL182W	D	no	yes	no	0.02	0	-0.22	0.09	-0.04	-0.28	1.9	2.35	0.48	0.42	-0.13	2.15	0.48
P43563	MOB2	YFL034C-B	S	no	no	no	0.36	0.3	0.48	0.3	0.05	-0.025	-0.73	-0.43	0.64	1.03	-0.35	-0.94	0.48
P25694	CDC48	YDL126C	G	no	no	no	0.25	0.34	0.47	0.2	0.41	0.15	-0.16	0.08	0.49	1.09	-0.04	-0.36	0.48
P32801	ELM1	YKL048C	S	yes	no	no	-0.1	-0.06	-0.11	-0.04	1.63	1.47	0.02	-0.05	0.36	0.43	1.63	0.06	0.47
P40523	YIL055C	YIL055C	T	no	no	no	-0.11	0.08	-0.18	-0.41	0.06	0.025	0.16	0.18	0.22	0.41	0.2	0.33	0.47
P53878	YNL181W	YNL181W	P	no	no	no	0.28	0.23	0.06	0.06	-0.14	0.08	-0.03	0.14	0.53	0.72	-0.19	-0.1	0.47
Q08003	RFU1	YLR073C	K	no	no	no	-0.82	-0.78	-0.85	-0.9	-0.42	-0.26	-0.27	-0.12	-0.32	-0.42	0.5	0.64	0.47
Q03944	VPS64	YDR200C	V	no	no	no	-0.15	-0.15	-0.28	-0.21	-0.03	-0.02	0.13	0.05	0.26	0.28	0.17	0.29	0.47
P46997	JJJ2	YJL162C	S	no	no	no	0.18	0.15	0.16	0.08	0.72	0.585	0.18	0.23	0.49	0.74	0.51	0.06	0.47
Q12212	SIA1	YOR137C	R	no	no	no	-0.12	-0.1	-0.69	-0.18	-0.03	-0.125	0.53	0.33	0.3	0.09	0.2	0.7	0.47
P43553	ALR2	YFL050C	S	no	no	no	-0.3	-0.18	-0.47	-0.19	-0.01	0.04	0.43	0.32	0.2	0.16	0.3	0.66	0.47
P40968	CDC40	YDR364C	G	no	no	no	-0.09	-0.05	-0.36	-0.27	0.5	0.4	0.32	0.39	0.3	0.25	0.64	0.55	0.47
Q99186	APM4	YOL062C	I	no	no	no	-0.3	-0.24	-0.7	-0.56	-0.17	-0.075	0.03	0.31	-0.1	0.14	0.33	0.62	0.47
P39016	MPT5	YGL178W	I	no	yes	no	-0.23	-0.31	-0.53	-0.29	-0.12	-0.07	0.62	0.56	0.2	0.06	0.25	0.93	0.47
P48237	CCM1	YGR150C	Y	no	no	no	0.11	-0.06	-0.11	0.06	0.05	-0.04	0.21	0.03	0.55	0.39	0.01	0.12	0.47
Q03833	GIS1	YDR096W	E	no	no	no	-0.09	-0.02	-0.43	-0.23	0.21	0.055	0.34	0.24	0.21	0.35	0.33	0.48	0.47
P43570	GYP8	YFL027C	P	no	no	no	-0.12	-0.22	-0.14	-0.02	0.01	0.01	0.05	0	0.35	0.33	0.14	0.15	0.47
P46677	TAF1	YGR274C	V	no	no	no	-0.09	-0.09	-0.1	-0.05	0.49	0.5	0.39	0.39	0.38	0.38	0.58	0.47	0.46
P53260	GTF1	YGR102C	Y	no	no	no	-0.64	-0.6	-0.81	-0.77	-0.85	-0.11	-0.38	-0.2	-0.21	-0.29	0.23	0.42	0.46
P19659	GAL11	YOL051W	S	no	no	no	0.08	0.16	-0.03	0.02	0.27	0.225	0.29	0.33	0.34	0.7	0.19	0.25	0.46
Q06211	MMS1	YPR164W	L	no	no	no	-0.32	-0.43	-0.4	-0.33	-0.11	-0.2	0.51	0.33	0.27	-0.09	0.22	0.79	0.46
P08518	RPB2	YOR151C	S	no	no	no	-0.02	-0.13	-0.19	-0.06	0.15	0.33	0.43	0.3	0.4	0.32	0.34	0.47	0.46
P28006	GAC1	YOR178C	V	no	no	no	-0.26	-0.17	-1.01	-0.39	-0.21	-0.04	0.39	0	0.05	-0.04	0.33	0.65	0.46
Q08187	YOL029C	YOL029C	K	no	no	no	-0.44	-0.35	-0.12	-0.35	-0.04	0.01	0.14	0.16	0.13	0.15	0.3	0.47	0.46
P54005	DIA1	YMR316W	G	yes	no	no	-0.73	-0.78	-0.21	-0.63	0.2	0.575	-0.46	-0.15	-0.16	-0.1	0.98	0.28	0.46
P21657	DAL81	YIR023W	D	no	no	no	-0.33	-0.18	-0.08	-0.2	-0.01	-0.03	-0.04	-0.05	0.14	0.39	0.18	0.15	0.46
P35187	SGS1	YMR190C	V	no	no	no	-0.37	-0.25	-0.15	-0.31	0.01	-0.035	0.35	0.36	0.23	0.14	0.26	0.63	0.46
P12687	MRP7	YNL005C	W	no	no	no	-0.12	-0.06	-0.42	-0.35	-0.18	0.18	0.11	0.42	0.27	0.18	0.24	0.5	0.46
Q08023	FMP25	YLR077W	S	no	no	no	-0.11	-0.02	-0.12	-0.15	0.04	0.26	0.03	0.1	0.39	0.33	0.25	0.17	0.46
P32874	HFA1	YMR207C	G	no	no	no	-0.23	-0.1	-0.1	-0.15	-0.06	-0.01	0.32	0.37	0.38	0.25	0.11	0.49	0.46
Q07959	IZH3	YLR023C	M	no	yes	no	-0.08	-0.07	-0.23	-0.22	-0.11	-0.035	1.24	1.37	0.38	0.24	0.08	1.46	0.46
P14907	NSP1	YJL041W	N	no	no	no	-0.31	-0.21	-0.25	-0.24	0.09	0.035	0.23	0.42	0.13	0.29	0.32	0.58	0.46
P37304	PAM1	YDR251W	T	no	no	no	0.04	-0.02	-0.25	-0.23	0.09	0.07	0.39	0.34	0.31	0.37	0.2	0.48	0.46
P36160	RPF2	YKR081C	I	no	no	no	0.1	0.01	0.24	0.17	-0.17	-0.27	-0.55	-0.42	0.65	0.53	-0.35	-0.62	0.46
P53115	INO80	YGL150C	S	no	no	no	-0.25	-0.22	-0.2	-0.23	-0.03	-0.045	0.24	0.34	0.23	0.24	0.19	0.52	0.46
P80210	ADE12	YNL220W	V	no	no	no	0.07	-0.05	-0.05	0.15	-0.24	-0.21	-0.12	-0.04	0.66	0.31	-0.26	-0.11	0.46
Q00955	ACC1	YNR016C	S	no	no	no	-0.01	0.03	-0.18	-0.02	0.04	0.04	0.73	0.7	0.39	0.44	0.09	0.76	0.46
Q05471	SWR1	YDR334W	T	no	no	no	-0.27	-0.2	-0.27	-0.28	0.02	0.04	0.45	0.55	0.23	0.16	0.29	0.76	0.45
P35203	CTF13	YMR094W	P	no	no	no	-0.13	-0.24	0	-0.19	0.21	0.035	0.8	0.43	0.38	0.24	0.26	0.76	0.45
P32488	ISF1	YMR081C	I	no	no	no	-0.34	-0.48	-0.63	-0.36	-0.09	-0.025	-0.07	-0.15	0.05	-0.06	0.4	0.34	0.45
P38884	AIM18	YHR198C	D	no	no	no	0.01	0.03	-0.04	0.15	-0.37	-0.11	-0.3	-0.32	0.55	0.42	-0.28	-0.35	0.45
Q12138	YLR125W	YLR125W	G	no	no	no	-0.46	-0.35	-0.27	-0.59	0.01	-0.005	0.18	0.36	-0.02	0.09	0.42	0.69	0.45
Q45U18	YIL134C-A	YIL134C-A	V	no	no	no	-0.43	-0.17	-0.27	-0.5	-0.04	-0.235	0.57	0.18	0.06	0.15	0.21	0.72	0.45
O13511	YAL065C	YAL065C	N	no	no	no	NA	NA	-0.6	-0.39	-0.57	-0.275	0.06	0.33	-0.31	0.21	0.07	0.69	0.45
P36081	YKL077W	YKL077W	R	no	no	no	0.28	0.06	-0.03	0.11	-0.24	-0.03	-0.55	-0.5	0.78	0.32	-0.24	-0.63	0.45
Q08822	CIR2	YOR356W	I	no	no	no	-0.06	0.08	-0.23	-0.19	-0.1	0.08	0.19	0.2	0.28	0.41	0.09	0.3	0.45
P40975	PMP2	YEL017C-A	L	no	yes	no	-0.43	-0.33	-0.21	-0.5	-0.81	-0.42	0.6	0.66	-0.15	0.32	-0.25	1	0.45
Q12502	LDB19	YOR322C	A	no	no	no	0.03	0.15	-0.09	-0.03	0.25	0.18	0.31	0.37	0.32	0.6	0.2	0.33	0.45
P39969	BOI2	YER114C	S	yes	no	no	0.03	0.1	0.08	0.02	1.06	0.78	0.23	0.21	0.27	0.74	0.86	0.16	0.45
P31755	OCH1	YGL038C	S	no	no	no	0.16	0.23	-0.29	0.14	-0.15	-0.09	-0.35	-0.16	0.53	0.49	-0.18	-0.32	0.45
P32354	MCM10	YIL150C	N	no	no	no	-0.16	-0.06	0.24	-0.12	0.44	0.24	0.31	0.24	0.32	0.53	0.37	0.3	0.45
Q07084	SSK1	YLR006C	L	no	no	no	-0.07	0.11	-0.23	-0.12	-0.09	-0.01	0.1	0.07	0.25	0.5	0.03	0.16	0.45
P39073	SSN3	YPL042C	Y	no	no	no	-0.18	-0.08	-0.65	-0.33	0.02	0.02	0.15	0.23	0.1	0.18	0.33	0.5	0.45
P07259	URA2	YJL130C	A	no	no	no	-0.01	0.03	0.11	-0.02	-0.23	-0.265	0.77	0.8	0.48	0.47	-0.28	0.76	0.45
P32329	YPS1	YLR120C	K	no	no	no	-0.04	0.05	-0.45	-0.16	-0.01	-0.05	-0.07	0.1	0.27	0.33	0.12	0.17	0.45
Q45U48	YGR035W-A	YGR035W-A	L	no	no	no	NA	NA	-0.8	-0.04	0	-0.04	-0.31	-0.48	-0.22	0.27	0.4	0.03	0.45
P23254	TKL1	YPR074C	T	no	no	no	0.18	0.32	0.14	0.07	0.46	0.485	0.46	0.77	0.37	0.87	0.3	0.44	0.44
P06785	CDC21	YOR074C	T	no	no	no	0.14	0.08	0.61	0.29	0.43	0.205	-0.32	-0.26	0.78	0.65	0.04	-0.57	0.44
P19882	HSP60	YLR259C	L	no	no	no	0.16	0.09	0.37	0.25	-0.11	-0.19	0.09	0.18	0.72	0.6	-0.37	-0.08	0.44
P32591	SWI3	YJL176C	E	no	no	no	-0.38	-0.42	-0.27	-0.29	0.08	-0.025	-0.06	-0.12	-0.01	0.2	0.37	0.25	0.44
Q3E7Y6	NBL1	YHR199C-A	I	no	yes	no	-0.69	-0.33	-0.92	-0.71	-0.4	-0.11	0.19	0.39	-0.49	0.04	0.41	0.95	0.44
Q06164	MMS22	YLR320W	D	no	yes	no	-0.29	-0.27	-0.28	-0.22	0.14	0.04	0.75	0.54	0.22	0.13	0.36	0.91	0.44
P36076	CAB3	YKL088W	T	no	no	no	-0.02	-0.03	0.12	-0.02	0.22	0.29	0.19	0.2	0.53	0.38	0.24	0.18	0.44
P22276	RET1	YOR207C	V	no	no	no	0.17	0.12	0.23	0.22	0.13	-0.06	0.35	0.46	0.58	0.66	-0.15	0.22	0.44
Q00816	REG1	YDR028C	S	no	no	no	-0.31	-0.4	-0.37	-0.36	0.12	0.1	0.43	0.3	0.1	0.06	0.47	0.73	0.44
A2P2R3	YMR084W	YMR084W	C	no	no	no	-0.1	-0.13	-0.17	0.02	-0.22	0.07	0.06	-0.02	0.3	0.39	0.02	0.12	0.44
P53907	YNL144C	YNL144C	S	no	no	no	-0.21	-0.17	-0.96	-0.28	-0.06	-0.005	0.2	0.18	0.05	0.01	0.37	0.6	0.44
Q3E828	YJL127C-B	YJL127C-B	I	no	yes	no	-0.95	-1.21	-1.35	-1.34	-1.25	-0.42	-0.62	-0.11	-0.83	-0.72	0.38	0.85	0.44
P40455	YIL152W	YIL152W	S	no	no	no	-0.44	-0.31	-0.56	-0.44	-0.09	0.025	0	0.15	-0.13	0.13	0.41	0.51	0.44
Q06821	YPR084W	YPR084W	S	no	no	no	-0.09	0.08	-0.2	-0.13	0.08	0.12	0.17	0.25	0.37	0.33	0.19	0.3	0.44
P33751	PAD1	YDR538W	L	no	no	no	-0.22	-0.13	-0.78	-0.29	-0.47	-0.315	-0.35	-0.07	0.1	0.07	-0.04	0.15	0.44
Q08558	DCI1	YOR180C	S	no	yes	no	-0.42	-0.58	-0.95	-0.35	0.02	-0.085	0.43	0.22	-0.06	-0.21	0.54	0.9	0.44
P32902	MRP4	YHL004W	Q	no	no	no	0.1	0.21	-0.43	0.01	0.02	0.18	0.2	0.43	0.28	0.54	0.13	0.34	0.44
P53732	MRPS12	YNR036C	L	no	no	no	-0.61	-0.53	-0.9	-0.58	-0.99	-0.27	-0.52	0.15	-0.36	-0.08	0.03	0.47	0.44
P19516	COX11	YPL132W	I	no	no	no	0.05	0.03	-0.36	-0.09	-0.2	-0.095	0.07	0.13	0.56	0.13	-0.06	0.19	0.44
Q02805	ROD1	YOR018W	F	no	no	no	0.15	0.22	0.02	0.13	0.5	0.31	-0.03	-0.09	0.51	0.62	0.28	-0.19	0.44
P32862	RGT1	YKL038W	N	no	no	no	-0.27	-0.02	-0.46	-0.19	-0.09	-0.075	0.43	0.53	0.07	0.33	0.15	0.72	0.44
P32891	DLD1	YDL174C	L	no	no	no	-0.03	0.12	-0.08	-0.09	-0.38	-0.175	-0.06	0.04	0.39	0.44	-0.26	0.01	0.44
P28584	TRK2	YKR050W	P	no	yes	no	-0.55	-0.11	-0.42	-0.41	-0.15	-0.035	0.38	0.48	0	0.13	0.28	0.8	0.44
Q12340	YRM1	YOR172W	S	no	yes	no	-0.43	-0.43	-0.56	-0.49	-0.23	-0.115	0.38	0.29	-0.01	-0.08	0.31	0.81	0.43
P53035	MIG2	YGL209W	P	no	no	no	-0.07	0.09	-0.4	-0.06	0.54	0.25	0.01	0.28	0.09	0.54	0.51	0.26	0.43
P38960	STN1	YDR082W	D	no	no	no	-0.24	-0.29	-0.59	-0.43	-0.04	-0.01	0.35	0.38	0.06	0.02	0.36	0.75	0.43
Q08921	TCO89	YPL180W	V	no	no	no	0.04	0	0.25	0.08	0.6	0.285	0.03	-0.06	0.47	0.57	0.35	-0.11	0.43
C9ELN8	HO	YDL227C		no	no	no	0.33	0.5	0.61	0.42	0.88	0.65	-0.26	-0.15	0.61	1.17	0.3	-0.67	0.43
P47177	YJR149W	YJR149W	Y	no	no	no	-0.05	0	-0.18	-0.1	0.24	0.005	0.51	0.45	0.45	0.24	0.21	0.56	0.43
P47072	YJL016W	YJL016W	G	no	no	no	-0.08	-0.04	-0.37	-0.18	0.39	0.31	0.28	0.17	0.27	0.25	0.52	0.39	0.43
Q03218	MMT1	YMR177W	L	no	no	no	0.13	0.03	0.05	0.12	-0.25	-0.17	-0.5	-0.45	0.8	0.22	-0.29	-0.56	0.43
P53145	LSG1	YGL099W	P	yes	no	no	0.3	0.32	0.38	0.34	1.52	1.135	-0.29	0.09	0.45	1.08	0.99	-0.44	0.43
P43544	SNO3	YFL060C	T	no	no	no	-0.6	-0.7	-0.9	-0.62	-0.45	-0.14	0.04	-0.12	-0.36	-0.2	0.41	0.67	0.43
Q04599	MRPL1	YDR116C	L	no	no	no	-0.03	-0.27	-0.27	-0.05	-0.31	-0.33	-0.74	-0.63	0.39	0.16	-0.17	-0.53	0.43
P53239	COX18	YGR062C	L	no	no	no	-0.3	-0.12	-0.67	-0.28	-0.52	-0.21	0.02	0.22	0.17	0	-0.02	0.46	0.43
Q01802	AAT1	YKL106W	L	no	no	no	0.03	-0.03	-0.06	-0.04	-0.13	-0.095	0.09	-0.01	0.53	0.27	-0.09	0.07	0.43
Q01662	MAP1	YLR244C	S	no	no	no	0.1	0.1	1.78	0.22	0.27	-0.065	-0.67	-0.48	0.82	1.13	-0.45	-1.13	0.43
P21826	DAL7	YIR031C	V	no	no	no	-0.34	-0.22	-0.62	-0.34	-0.06	0.06	0.14	0.16	0.04	0.06	0.38	0.53	0.43
P25360	PHO87	YCR037C	R	no	no	no	-0.4	-0.18	-0.55	-0.01	-0.07	-0.095	0.23	0.19	0.18	0.11	0.2	0.5	0.43
P38697	IMD2	YHR216W	A	no	no	no	0.11	0.3	-0.52	0.2	0.48	0.47	0.05	0.38	0.3	0.6	0.45	0.19	0.43
P38827	SET1	YHR119W	S	no	no	no	0.03	0.09	0.12	-0.1	0.1	-0.065	0.46	0.41	0.43	0.5	-0.02	0.4	0.43
P39705	NUP60	YAR002W	H	no	no	no	-0.1	-0.11	-0.07	-0.13	0.21	-0.02	-0.48	-0.41	0.26	0.39	0.2	-0.34	0.43
P25615	POL4	YCR014C	S	no	no	no	-0.14	-0.15	0.13	-0.18	0.17	0.2	0.58	0.53	0.48	0.21	0.27	0.64	0.43
P53720	SMM1	YNR015W	V	no	no	no	-0.19	0.1	-0.18	-0.13	-0.06	0.13	-0.2	0.1	0.17	0.48	0.14	0.05	0.43
Q02100	SKO1	YNL167C	S	no	no	no	-0.17	-0.18	-0.31	-0.34	0.12	0.205	0.3	0.24	0.19	0.17	0.41	0.52	0.43
P53090	ARO8	YGL202W	T	no	no	no	0.28	0.35	0.2	0.24	0.63	0.745	0.24	0.37	0.67	0.72	0.42	0.04	0.43
Q12265	PRS5	YOL061W	S	no	no	no	-0.08	0.08	-0.61	-0.34	-0.3	0.03	0.22	0.55	0.07	0.31	0.1	0.62	0.43
Q01477	UBP3	YER151C	N	no	no	no	0.06	0.15	0.36	0.18	0.31	0.295	0.23	0.42	0.53	0.68	0.12	0.14	0.42
P43557	FMP32	YFL046W	L	no	no	no	-0.16	-0.34	0.01	-0.21	-0.15	0.2	-0.38	-0.42	0.5	-0.02	0.2	-0.23	0.42
P39974	YEL073C	YEL073C	V	no	no	no	-0.33	-0.25	-0.78	-0.51	-0.29	-0.025	0.2	0.18	-0.02	-0.08	0.31	0.66	0.42
P0CF16	YML003W	YML003W	S	no	yes	no	-0.5	-0.38	-0.56	-0.34	-0.18	-0.205	1.18	0.85	0.13	-0.18	0.25	1.46	0.42
Q06537	YPR153W	YPR153W	R	no	no	no	-0.62	-0.36	-0.44	-0.45	-0.25	-0.14	0.15	0.4	-0.17	0.07	0.27	0.74	0.42
P50111	ZDS1	YMR273C	S	no	no	no	-0.24	-0.08	0	-0.23	0.07	0.125	0.29	0.34	0.12	0.44	0.24	0.45	0.42
P12611	WHI2	YOR043W	D	no	no	no	-0.17	-0.11	-0.88	-0.3	-0.09	-0.02	0.33	0.39	0.04	0.07	0.31	0.73	0.42
P36005	KDX1	YKL161C	A	no	no	no	-0.42	-0.42	-0.5	-0.28	0.05	-0.255	0.46	0.17	0.12	-0.09	0.3	0.72	0.42
Q05040	FAR8	YMR029C	A	no	no	no	-0.03	-0.08	-0.03	0	-0.15	-0.145	-0.15	-0.27	0.58	0.18	-0.11	-0.18	0.42
P04046	ADE4	YMR300C	C	no	no	no	0.19	0.09	0.35	0.22	0.03	-0.145	0.15	0.28	0.48	0.78	-0.27	0	0.42
P0CF22	SDL1	YIL167W		no	no	no	-0.03	-0.06	0	-0.51	0.35	0.055	0.19	0.3	0.29	0.24	0.35	0.4	0.42
Q04116	YHP1	YDR451C	E	no	no	no	0.2	0.18	-0.03	0.2	0.85	0.51	0.25	0.22	0.48	0.63	0.54	0.1	0.42
P21827	SRM1	YGL097W	V	no	no	no	0.18	0.23	0.5	0.27	0.86	0.605	-0.1	0.17	0.39	1.04	0.44	-0.26	0.42
P34244	HSL1	YKL101W	T	no	no	no	-0.03	-0.02	0.03	-0.08	0.28	0.115	0.29	0.27	0.37	0.42	0.22	0.31	0.42
P32611	RML2	YEL050C	L	no	no	no	0.01	0.13	-0.38	0.03	-0.28	-0.135	0.05	0.14	0.42	0.32	-0.16	0.15	0.42
Q06236	SHH4	YLR164W	S	no	no	no	-0.38	-0.56	-1.26	-0.57	-0.17	-0.35	-0.28	-0.11	-0.3	-0.24	0.43	0.5	0.42
P36170	FLO10	YKR102W	P	no	yes	no	-0.2	-0.02	-0.47	-0.39	-0.06	-0.14	0.63	0.44	0.14	0.15	0.17	0.81	0.42
P02309	HHF1	YBR009C	S	no	no	no	-0.55	-0.57	-0.33	-0.89	-0.97	-0.14	-0.59	-0.2	-0.4	0.06	0.03	0.19	0.42
P12709	PGI1	YBR196C	S	no	no	no	0.14	0.25	0.29	0.34	0.13	0.25	0	0.07	0.48	0.86	-0.07	-0.22	0.42
P38795	QNS1	YHR074W	S	no	no	no	0.24	0.4	0.06	0.3	0.04	0.02	0.09	0.29	0.5	0.84	-0.22	-0.06	0.42
P53969	SAM50	YNL026W	T	no	no	no	0.12	-0.01	-0.03	0.05	0.03	0.085	-0.06	0.04	0.48	0.42	0.03	-0.04	0.42
P35724	MNR2	YKL064W	S	no	no	no	0.01	0.02	-0.2	-0.14	0.36	0.325	0.51	0.56	0.28	0.39	0.42	0.61	0.41
P27515	URK1	YNR012W	S	yes	no	no	0.21	0.15	0.07	0.2	1.13	1.38	-0.06	-0.09	0.64	0.49	1.1	-0.23	0.41
P33748	MSN2	YMR037C	T	no	no	no	-0.19	-0.29	-0.67	-0.29	0.21	0.11	0.41	0.13	0.06	0.04	0.52	0.63	0.41
P21192	ACE2	YLR131C	D	no	yes	no	-0.03	0.04	-0.05	0.01	0.57	0.3	1.91	2.04	0.35	0.45	0.44	1.98	0.41
P41812	POP1	YNL221C	S	no	no	no	-0.2	-0.13	-0.09	-0.18	-0.06	-0.01	0.3	0.34	0.25	0.26	0.12	0.47	0.41
P38205	NCL1	YBL024W	A	no	no	no	0.25	0.22	0.32	0.37	0.91	0.605	-0.15	-0.04	0.48	0.92	0.47	-0.39	0.41
P53233	FMP48	YGR052W	Y	no	no	no	0.12	0.09	-0.88	0.02	0.16	0.05	0	-0.02	0.19	0.3	0.27	0.15	0.41
Q12512	ZPS1	YOL154W	K	no	no	no	-0.46	-0.31	-0.57	-0.32	0.04	0	0.21	0.39	0.05	-0.06	0.44	0.72	0.41
P0CX18	YAR066W	YAR066W	F	no	no	no	-0.43	0.02	-0.66	-0.27	0.02	0.185	0.15	0.47	-0.13	0.28	0.44	0.65	0.41
Q08213	NGL1	YOL042W	F	no	no	no	0.13	-0.1	-0.03	0.08	-0.12	-0.15	-0.24	-0.34	0.67	0.19	-0.16	-0.31	0.41
Q05515	SVF1	YDR346C	L	no	no	no	0.06	-0.07	-0.21	0.03	0.08	0.01	-0.21	0.06	0.46	0.27	0.09	-0.03	0.41
Q07732	ADY3	YDL239C	N	no	no	no	-0.23	-0.3	-0.17	-0.18	0.08	0	0.48	0.42	0.26	0.11	0.26	0.67	0.41
Q05812	MSC3	YLR219W	V	no	no	no	-0.04	0.12	-0.36	-0.24	0.46	0.34	0.13	0.21	0.2	0.35	0.53	0.3	0.41
O13587	YPR096C	YPR096C	R	no	no	no	NA	NA	-0.67	0.49	0.15	-0.35	NA	0.31	0.28	0.35	-0.01	0.4	0.41
Q12083	MLH3	YPL164C	S	no	no	no	-0.14	0.01	-0.07	-0.18	0.22	0.135	0.31	0.2	0.32	0.3	0.27	0.35	0.41
P12385	SUP45	YBR143C	D	no	yes	no	0.1	-0.16	-0.08	0.16	0.1	0.075	3.78	5.27	0.52	0.3	0.08	4.52	0.41
P35056	PEX5	YDR244W	D	no	yes	no	0.12	0.13	0.1	0.21	0.69	0.365	3.25	3.66	0.35	0.75	0.39	3.32	0.41
P0CF34	SDC25	YLL016W		no	yes	no	-0.22	-0.3	-0.7	-0.15	0	-0.03	0.62	0.39	0.2	-0.06	0.33	0.85	0.41
P30605	ITR1	YDR497C	G	no	yes	no	0.1	0.11	-0.81	-0.25	-0.38	-0.205	0.59	0.58	0.09	0.31	-0.08	0.8	0.41
P30606	ITR2	YOL103W	K	no	no	no	-0.14	-0.24	-0.53	-0.38	-0.33	-0.175	0.27	0.29	0.13	0.05	0.07	0.6	0.41
P14681	KSS1	YGR040W	A	yes	no	no	0.03	-0.04	-0.33	-0.09	1.12	1.09	0.13	0.13	0.36	0.25	1.21	0.24	0.41
P38790	HTD2	YHR067W	K	no	no	no	-0.4	-0.57	-0.57	-0.46	-0.21	-0.125	-0.04	0.12	-0.02	-0.16	0.33	0.54	0.41
Q12417	PRP46	YPL151C	D	no	yes	no	-0.19	-0.03	-0.03	-0.16	0.28	0.205	0.68	0.81	0.17	0.44	0.35	0.85	0.41
P33420	NIP100	YPL174C	R	no	no	no	-0.24	-0.27	-0.28	-0.3	0.1	0.025	0.52	0.41	0.25	0.03	0.34	0.74	0.41
P50095	IMD3	YLR432W	A	no	no	no	0.08	0.2	-0.36	0.02	0.34	0.41	0.3	0.63	0.28	0.51	0.39	0.48	0.41
Q7LHD1	YDR134C	YDR134C		no	yes	no	-1.62	-0.97	-0.99	-2.39	-1.65	-0.56	-1.61	0.35	-1.97	-0.2	0.39	0.86	0.41
P34218	SAS3	YBL052C	S	no	no	no	-0.39	-0.47	-0.36	-0.37	-0.06	-0.05	0.31	0.32	0.13	-0.1	0.34	0.71	0.41
P38625	GUA1	YMR217W	A	no	no	no	0.06	0.07	-0.1	0.03	-0.2	-0.06	0.31	0.33	0.31	0.54	-0.15	0.31	0.41
P47821	SSN8	YNL025C	S	no	no	no	-0.31	-0.33	-0.68	-0.36	-0.28	-0.07	0.25	0.27	0.1	-0.13	0.25	0.68	0.41
P06208	LEU4	YNL104C	V	no	no	no	0.03	0.1	-0.02	0.06	0.32	0.19	-0.32	0.08	0.31	0.6	0.21	-0.16	0.41
P0CE41	HAP1	YLR256W	S	no	yes	no	-0.2	0.01	-0.45	-0.38	-0.14	-0.135	0.54	0.69	0.1	0.18	0.12	0.87	0.4
P39734	FRT2	YAL028W	Q	no	no	no	-0.25	-0.02	-0.28	-0.37	-0.01	0.075	0.02	0.15	-0.02	0.36	0.26	0.32	0.4
P38080	AKL1	YBR059C	S	no	no	no	0.05	0.11	-0.14	-0.04	0.4	0.215	0.45	0.42	0.27	0.51	0.31	0.44	0.4
P10964	RPA190	YOR341W	D	no	yes	no	0.23	0.21	0.14	0.25	0.13	-0.085	2.13	2.65	0.63	0.59	-0.19	2.18	0.4
Q06673	ECM30	YLR436C	G	no	no	no	-0.06	0.05	-0.23	-0.09	-0.08	-0.105	0.31	0.35	0.3	0.34	-0.01	0.41	0.4
P38835	YHR131C	YHR131C	A	no	no	no	-0.2	-0.02	-0.41	-0.32	0.02	0	0.49	0.44	0.11	0.21	0.25	0.7	0.4
P50090	KEL2	YGR238C	V	no	no	no	0.02	0.05	-0.09	0.01	0.21	-0.05	0.7	0.69	0.28	0.52	0.08	0.7	0.4
P53129	MON1	YGL124C	N	no	no	no	0.02	-0.07	0.12	0.07	0.28	0.06	0.13	0.15	0.45	0.42	0.14	0.11	0.4
Q03088	SVL3	YPL032C	S	no	no	no	-0.11	-0.07	-0.33	-0.29	0.36	0.22	0.54	0.53	0.11	0.28	0.49	0.74	0.4
Q01684	SPR6	YER115C	A	no	no	no	-0.86	-0.84	-0.71	-0.78	-0.59	-0.34	-0.2	0.05	-0.46	-0.34	0.33	0.72	0.4
P53082	FRA2	YGL220W	T	no	no	no	-0.78	-0.51	-0.57	-0.99	-0.77	-0.07	-0.2	0.27	-0.7	0.07	0.29	0.75	0.4
P36009	DHR2	YKL078W	A	no	no	no	0.26	0.36	0.36	0.31	0.42	0.23	-0.16	0.02	0.51	0.93	0	-0.39	0.4
P38219	OLA1	YBR025C	P	no	no	no	0.13	0.03	0.41	0.24	0.73	0.66	-0.05	-0.03	0.62	0.58	0.49	-0.24	0.4
P36126	SPO14	YKR031C	S	no	no	no	-0.11	-0.15	-0.26	-0.14	0	-0.035	0.26	0.18	0.35	0.11	0.15	0.39	0.4
P31688	TPS2	YDR074W	T	no	no	no	-0.04	0.03	-0.39	-0.09	0.38	0.465	-0.08	0.11	0.13	0.42	0.55	0.14	0.4
P23292	YCK2	YNL154C	S	no	no	no	-0.01	-0.03	-0.22	-0.18	0.15	0.14	0.16	0.28	0.22	0.35	0.26	0.33	0.4
Q03433	VPS71	YML041C	K	yes	no	no	-0.13	-0.19	-0.17	-0.16	1.39	1.04	-0.73	-0.61	0.33	0.15	1.38	-0.51	0.4
P10355	PET122	YER153C	L	no	no	no	-0.3	0.18	-0.41	-0.25	-0.08	0.28	-0.05	0.23	-0.17	0.57	0.3	0.29	0.4
P47150	RSM7	YJR113C	L	no	no	no	-0.1	-0.02	-0.49	-0.19	-0.33	0.01	-0.51	-0.01	-0.04	0.43	0.04	-0.06	0.4
P32048	MSK1	YNL073W	N	no	no	no	-0.1	0	-0.55	-0.27	-0.22	-0.06	0.45	0.56	0.11	0.23	0.09	0.74	0.4
P36163	OMA1	YKR087C	L	no	no	no	0.14	-0.21	-0.29	0	-0.34	-0.18	-0.38	-0.23	0.41	0.2	-0.17	-0.22	0.4
Q12019	MDN1	YLR106C	S	no	yes	no	-0.42	-0.36	-0.43	-0.45	-0.5	-0.335	0.55	0.66	0.13	-0.17	0	1.02	0.4
Q03016	GIP3	YPL137C	I	no	no	no	-0.02	0.07	-0.09	0.16	0.39	0.16	0.49	0.51	0.4	0.46	0.25	0.47	0.4
Q05785	ENT2	YLR206W	S	no	no	no	0	0.04	-0.18	-0.16	0.5	0.33	0.41	0.6	0.15	0.5	0.49	0.58	0.4
Q04712	RRN11	YML043C	F	no	no	no	-0.18	-0.02	-0.28	-0.11	-0.07	0.025	0.24	0.14	0.22	0.29	0.13	0.34	0.4
P53882	TDA7	YNL176C	N	no	no	no	-0.09	-0.03	-0.21	0	0.2	0.23	0.24	0.25	0.17	0.46	0.3	0.33	0.4
P15365	DAL5	YJR152W	S	no	no	no	-0.28	-0.21	-0.42	-0.42	0.07	-0.01	0.5	0.29	0.12	0.02	0.36	0.73	0.4
P53874	UBP10	YNL186W	T	no	no	no	-0.28	-0.28	-0.3	-0.26	0.05	-0.05	0.26	0.25	0.11	0.1	0.28	0.54	0.39
P13393	SPT15	YER148W	A	no	no	no	-0.44	-0.49	-0.8	-0.72	-0.41	-0.295	-0.11	0.21	-0.39	-0.06	0.26	0.66	0.39
Q12132	USV1	YPL230W	E	no	yes	no	-0.38	-0.16	-1.24	-0.35	-0.37	-0.11	0.32	0.34	-0.23	-0.06	0.29	0.86	0.39
Q12505	SKS1	YPL026C	L	no	no	no	0.02	0.06	0.2	0.35	0.4	0.04	0.11	-0.01	0.64	0.46	0.06	-0.11	0.39
P53212	YGR021W	YGR021W	L	no	no	no	-0.06	0.11	0.03	-0.02	0.06	0.035	0.1	0.26	0.25	0.56	0.03	0.17	0.39
Q08913	YOR390W	YOR390W	I	no	yes	no	-0.13	-0.04	-0.92	-0.47	-0.23	-0.21	0.52	0.49	0.1	-0.1	0.17	0.9	0.39
P38970	HAL5	YJL165C	G	no	no	no	0.02	0.15	0.1	-0.01	0.33	0.36	0.19	0.31	0.31	0.6	0.28	0.19	0.39
Q12103	YDL109C	YDL109C	E	no	no	no	-0.23	-0.21	-0.15	-0.32	0.05	-0.045	0.44	0.42	0.18	0.15	0.23	0.66	0.39
P40340	YTA7	YGR270W	A	no	no	no	-0.15	-0.08	-0.04	-0.24	0.21	0.215	0.39	0.38	0.3	0.23	0.34	0.51	0.39
P33417	IXR1	YKL032C	N	yes	yes	no	-0.13	-0.01	-0.11	-0.07	0.8	0.65	0.59	0.87	0.09	0.53	0.81	0.81	0.39
P47157	YJR120W	YJR120W	R	no	no	no	-0.37	0.03	-0.65	-0.19	-0.4	-0.245	0.13	0.42	0.03	0.15	-0.03	0.57	0.39
P48235	ECL1	YGR146C	S	no	no	no	-0.48	-0.61	-0.4	-0.46	-0.03	0.305	-0.03	0.02	-0.12	-0.08	0.63	0.48	0.39
P21339	MSB1	YOR188W	N	no	no	no	0.11	0.12	0.32	0.09	0.43	0.105	0.36	0.38	0.41	0.69	0.11	0.21	0.39
P38274	HSL7	YBR133C	H	no	no	no	-0.08	0.07	-0.17	-0.13	0.14	0.045	0.53	0.54	0.26	0.36	0.17	0.61	0.39
P29461	PTP2	YOR208W	D	no	yes	no	-0.43	-0.34	-0.41	-0.38	0.01	-0.065	0.85	0.94	0.01	-0.01	0.36	1.29	0.39
P38889	SKN7	YHR206W	S	no	no	no	-0.09	-0.11	-0.61	-0.25	0.06	0.02	0.45	0.48	0.1	0.15	0.31	0.73	0.39
P53259	PCP1	YGR101W	S	no	no	no	0.17	0.21	0.09	0.07	0.55	0.67	-0.36	-0.28	0.48	0.56	0.48	-0.46	0.39
P40035	PIC2	YER053C	E	no	no	no	-0.46	-0.49	-0.87	-0.59	-0.66	-0.265	-0.09	0.05	-0.12	-0.3	0.14	0.58	0.39
Q03419	IZH1	YDR492W	S	no	no	no	0.04	0.03	-0.81	0.14	-0.42	-0.265	-0.41	-0.29	0.41	0.06	-0.19	-0.2	0.39
P39956	RPH1	YER169W	T	no	no	no	-0.04	0.13	-0.19	-0.18	0.38	0.19	0.31	0.31	0.22	0.42	0.36	0.38	0.39
P48439	OST3	YOR085W	N	no	no	no	-0.06	0.09	-0.4	-0.25	-0.23	0.035	-0.04	0.3	0.07	0.4	0.06	0.29	0.39
P04385	GAL1	YBR020W	T	no	no	no	-0.45	-0.21	-0.24	-0.22	-0.08	-0.03	0.24	0.22	0.02	0.19	0.23	0.51	0.39
Q04225	RRB1	YMR131C	S	no	no	no	-0.02	-0.2	-0.01	-0.12	0.21	0.325	-0.36	-0.27	0.24	0.37	0.36	-0.23	0.39
P09119	CDC6	YJL194W	S	no	no	no	0.03	0.22	-0.41	0.11	0.33	0.14	0.24	0.26	0.45	0.3	0.25	0.26	0.39
Q08096	RCL1	YOL010W	S	no	no	no	0.16	0.11	0.24	0.13	0.12	-0.065	-0.11	0.1	0.49	0.6	-0.13	-0.17	0.39
P40884	IMA5	YJL216C	T	no	no	no	-0.27	-0.11	-0.31	-0.23	0.04	-0.045	0.37	0.4	0.11	0.21	0.23	0.62	0.39
P33753	TRM2	YKR056W	Y	yes	no	no	0.24	0.3	0.29	0.19	1.29	1.06	-0.3	-0.06	0.41	0.85	0.92	-0.44	0.38
P53032	SUT1	YGL162W	S	yes	no	no	-0.43	-0.15	-0.31	-0.39	1.74	2.065	0.05	0.21	-0.08	0.19	2.22	0.45	0.38
P34162	SRB2	YHR041C	G	no	no	no	-0.69	-0.32	-0.95	-0.59	-0.6	-0.135	-0.29	0.36	-0.66	0.15	0.27	0.67	0.38
P13186	KIN2	YLR096W	P	no	no	no	-0.05	0.06	-0.12	-0.11	0.03	-0.025	0.37	0.32	0.31	0.33	0.06	0.4	0.38
P04050	RPO21	YDL140C	V	no	yes	no	0	0.11	-0.18	-0.12	-0.15	-0.125	0.81	0.8	0.34	0.33	-0.09	0.85	0.38
Q00539	NAM8	YHR086W	S	no	no	no	0.06	0.05	-0.58	-0.19	0.17	0.165	0.45	0.47	0.18	0.25	0.33	0.63	0.38
P11154	PYC1	YGL062W	S	no	no	no	0.13	0.27	0.13	0.19	0.16	0.2	0.26	0.37	0.51	0.6	0	0.14	0.38
P38854	TDA11	YHR159W	N	no	no	no	-0.02	0.16	-0.18	-0.12	0.32	0.23	0.33	0.39	0.32	0.36	0.32	0.4	0.38
P40456	YIL151C	YIL151C	V	no	no	no	-0.19	-0.15	-0.29	-0.18	-0.01	-0.025	0.48	0.28	0.25	0.11	0.19	0.58	0.38
Q05497	YDR338C	YDR338C	A	no	no	no	0.24	0.24	0.21	0.21	0.71	0.37	0.09	-0.02	0.59	0.61	0.32	-0.19	0.38
Q2V2P5	YIL102C-A	YIL102C-A	N	no	no	no	-0.73	-0.59	-0.89	-0.93	-0.76	-0.22	-0.13	0.03	-0.65	-0.16	0.3	0.74	0.38
Q08270	YOL131W	YOL131W	N	no	no	no	NA	NA	-0.24	-0.24	-0.2	-0.085	-0.06	-0.1	NA	0.14	0.1	0.16	0.38
P32493	AEP1	YMR064W	I	no	no	no	-0.11	-0.3	-0.53	-0.17	-0.17	-0.26	0.3	0.04	0.15	0.05	0.06	0.45	0.38
P53857	YNL234W	YNL234W	T	no	no	no	-0.3	-0.39	-0.89	-0.47	-0.27	-0.1	-0.03	-0.07	-0.09	-0.17	0.33	0.46	0.38
P15442	GCN2	YDR283C	S	no	no	no	-0.06	0.01	-0.05	0	0.19	0.045	0.43	0.3	0.46	0.25	0.14	0.39	0.38
P38110	TEL1	YBL088C	E	no	no	no	-0.36	-0.28	-0.26	-0.25	-0.13	-0.14	0.55	0.34	0.21	-0.02	0.15	0.73	0.38
Q08108	PLB3	YOL011W	I	no	no	no	-0.34	-0.22	-0.88	-0.24	-0.33	-0.195	0.13	0.2	-0.06	-0.02	0.16	0.59	0.38
P37838	NOP4	YPL043W	E	no	no	no	0.09	0.18	0.3	0	0.32	0.11	0.18	0.5	0.43	0.62	0.07	0.2	0.38
Q02204	MRPL13	YKR006C	S	no	no	no	0.07	-0.02	-0.18	-0.05	0.27	0.685	-0.24	-0.11	0.18	0.49	0.52	-0.13	0.38
Q03153	ATP25	YMR098C	N	no	no	no	0.18	0.07	0.04	0.08	0.05	-0.035	0.09	-0.04	0.55	0.39	-0.09	-0.07	0.38
P00431	CCP1	YKR066C	T	no	no	no	0.08	0.33	0.29	0	0.17	0.235	-0.54	-0.02	0.13	0.98	0.03	-0.46	0.38
P04821	CDC25	YLR310C	S	no	no	no	-0.15	-0.18	-0.3	-0.24	0.01	0.01	0.43	0.3	0.24	0.09	0.23	0.58	0.38
P38894	FLO5	YHR211W	T	no	no	no	-0.5	-0.23	-0.58	-0.59	-0.34	-0.185	0.17	0.31	-0.09	-0.11	0.21	0.72	0.38
P32843	YME2	YMR302C	L	no	no	no	0.08	0.09	-0.15	0.01	-0.21	-0.17	-0.01	-0.01	0.44	0.33	-0.2	-0.02	0.38
P02309	HHF2	YNL030W	S	no	no	no	-0.74	-0.87	-0.31	-0.93	-0.93	-0.22	-0.55	-0.21	-0.69	0.02	0.14	0.33	0.38
P40851	AXL1	YPR122W	S	no	no	no	-0.24	-0.22	-0.22	-0.19	-0.28	-0.185	0.25	0.22	0.22	0.11	-0.02	0.45	0.38
P18963	IRA1	YBR140C	N	no	yes	no	-0.31	-0.21	-0.47	-0.34	-0.3	-0.29	0.49	0.51	0.15	-0.06	0.04	0.83	0.38
P12685	TRK1	YJL129C	H	no	no	no	-0.22	-0.17	-0.3	-0.22	-0.04	0.015	0.55	0.49	0.17	0.13	0.22	0.75	0.38
P24868	CLB1	YGR108W	S	no	no	no	-0.01	-0.18	-0.97	-0.23	-0.11	0.07	0.05	0	0.17	-0.1	0.33	0.37	0.38
P40054	SER3	YER081W	T	no	no	no	-0.13	-0.18	-0.45	0.16	0.51	0.345	-0.14	-0.1	0.36	0.09	0.58	0.03	0.38
Q3E774	YDL159W-A	YDL159W-A	Y	no	no	no	NA	NA	0.15	0.24	NA	-0.235	NA	0.31	NA	0.57	-0.43	0.12	0.38
P53741	BRE5	YNR051C	G	no	no	no	-0.12	-0.21	-0.3	-0.45	-0.11	-0.125	0.42	0.61	0.16	0.03	0.15	0.79	0.37
P38793	TRM5	YHR070W	K	no	no	no	0.15	0.35	0.37	0.37	0.72	0.57	-0.16	0.14	0.31	1.05	0.34	-0.32	0.37
P38283	SLI15	YBR156C	D	yes	no	no	-0.06	-0.07	0.24	0.03	1.16	0.695	0.4	0.27	0.3	0.5	0.89	0.3	0.37
P11978	SIR4	YDR227W	P	no	no	no	0.04	0.1	0.35	0.31	0.82	0.335	0.15	0.09	0.52	0.62	0.38	-0.08	0.37
P25333	SAT4	YCR008W	T	no	no	no	-0.3	-0.29	-0.5	-0.42	-0.33	-0.08	0.39	0.36	-0.01	-0.01	0.17	0.75	0.37
P42942	YGR210C	YGR210C	P	no	no	no	-0.28	-0.02	-0.49	-0.54	-0.12	0.085	0.26	0.57	-0.15	0.23	0.32	0.75	0.37
P0C289	YDR034C-A	YDR034C-A	E	no	yes	no	-0.85	-1.2	-1.82	-2.31	-1.79	-1.04	-0.6	-0.63	-1.28	-1.08	0.13	0.93	0.37
P36120	DBP7	YKR024C	S	yes	no	no	0.38	0.38	0.43	0.49	1.54	1.345	0.33	0.6	0.67	0.91	1.02	0.05	0.37
Q06490	THI22	YPR121W	V	no	no	no	-0.51	-0.38	-0.69	-0.32	-0.12	-0.065	0.16	0.14	0	-0.21	0.38	0.63	0.37
Q99382	ENV10	YLR065C	A	no	no	no	-0.43	-0.55	-0.68	-0.67	-0.71	-0.375	-0.26	0.02	-0.2	-0.23	0.04	0.46	0.37
Q12276	HER1	YOR227W	S	no	no	no	-0.06	0.14	-0.24	-0.19	0.07	0.02	0.5	0.55	0.27	0.29	0.13	0.61	0.37
Q03201	RSM10	YDR041W	L	no	no	no	-0.11	-0.25	-0.1	0.07	-0.31	-0.02	-0.33	-0.18	0.23	0.32	-0.07	-0.16	0.37
Q99373	PET20	YPL159C	L	no	no	no	-0.26	-0.38	-0.35	-0.29	0	0.01	-0.76	-0.48	0.09	0	0.33	-0.3	0.37
P34165	MFA1	YDR461W	Q	no	no	no	-1	-1.03	-1	-1.59	-1.06	-0.49	-0.55	-0.65	-1.03	-0.54	0.38	0.56	0.37
Q12224	RLM1	YPL089C	G	no	no	no	-0.35	-0.21	-0.03	-0.29	0.06	0.095	0.23	0.29	0.1	0.2	0.3	0.48	0.37
P30624	FAA1	YOR317W	V	no	no	no	0.22	0.27	-0.3	0.29	-0.02	-0.295	-0.4	-0.22	0.39	0.58	-0.28	-0.43	0.37
P11914	MAS2	YHR024C	L	no	no	no	0.08	0.16	-0.02	0.13	0.04	-0.005	-0.06	-0.09	0.43	0.49	-0.07	-0.16	0.37
Q03067	SGF11	YPL047W	T	no	no	no	-0.85	-1.05	-1.7	-1.15	-1.17	-0.51	-0.62	-0.25	-0.92	-0.72	0.35	0.75	0.37
P53046	ROM1	YGR070W	N	no	no	no	-0.42	-0.35	-0.28	-0.35	-0.07	-0.14	0.5	0.22	0.07	-0.04	0.25	0.71	0.37
P53235	YGR054W	YGR054W	S	no	no	no	0.24	0.24	-0.01	0.1	0.77	1.035	0.28	0.38	0.44	0.58	0.76	0.19	0.37
P34216	EDE1	YBL047C	A	no	no	no	-0.52	-0.38	-0.61	-0.46	-0.13	-0.235	0.13	0.2	-0.21	-0.04	0.31	0.66	0.37
P04819	CDC9	YDL164C	R	no	no	no	0.18	0.26	0.28	0.25	0.06	-0.04	-0.04	-0.07	0.61	0.61	-0.23	-0.3	0.37
P39976	DLD3	YEL071W	T	no	no	no	0.2	0.13	0.76	0.29	0.83	0.725	-0.19	-0.01	0.58	0.84	0.43	-0.45	0.37
P48565	RIM21	YNL294C	N	no	no	no	-0.26	-0.28	-0.36	-0.5	-0.14	-0.04	0.39	0.4	0	0.04	0.26	0.75	0.37
P22517	CMK2	YOL016C	P	no	no	no	-0.22	-0.26	0.06	-0.4	-0.16	-0.07	0.01	0.28	0.08	0.25	0.09	0.35	0.37
P25296	CNB1	YKL190W	G	no	no	no	-0.46	-0.49	-0.54	-0.59	-0.53	-0.23	-0.09	0.25	-0.33	0.03	0.14	0.6	0.37
Q12166	LEU9	YOR108W	V	no	no	no	0.07	0.11	-0.13	0.07	0.06	0.06	0.07	0.19	0.41	0.38	0.03	0.1	0.37
Q06596	ARR1	YPR199C	A	no	no	no	-0.37	-0.29	-0.63	-0.57	-0.03	0.18	-0.02	0.35	-0.21	0	0.54	0.63	0.36
Q04964	SML1	YML058W	Q	no	yes	no	-0.33	-0.37	-0.11	-0.25	0.25	0.4	0.39	0.85	-0.38	0.56	0.59	0.89	0.36
Q06683	IRC3	YDR332W	T	no	no	no	-0.15	-0.26	-0.43	-0.19	-0.01	-0.09	0.27	0.1	0.17	0.03	0.21	0.44	0.36
Q99296	YLR149C	YLR149C	T	no	no	no	0.04	0.12	-0.14	-0.07	0.47	0.225	0.22	0.04	0.39	0.31	0.36	0.14	0.36
P40572	YIR016W	YIR016W	S	no	no	no	-0.32	-0.09	-0.51	-0.31	-0.21	0.01	0.1	0.37	-0.16	0.26	0.21	0.54	0.36
Q08457	SLD7	YOR060C	S	no	yes	no	-0.72	-0.73	-0.68	-0.84	-0.63	-0.36	0.08	0.2	-0.38	-0.39	0.25	0.88	0.36
Q12150	CSF1	YLR087C	E	no	no	no	-0.28	-0.17	-0.29	-0.25	-0.18	-0.205	0.42	0.41	0.26	-0.03	0.06	0.66	0.36
Q02888	AIM43	YPL099C	L	no	no	no	-0.1	-0.44	0.25	-0.15	-0.69	-0.275	-0.83	-0.62	0.36	0.13	-0.37	-0.62	0.36
P32572	SPS18	YNL204C	R	no	no	no	-0.19	0.08	-0.13	-0.2	-0.03	-0.075	0.62	0.48	0.34	0.16	0.06	0.66	0.36
P34072	MKS1	YNL076W	S	no	no	no	-0.02	0.01	0.04	-0.17	0.25	0.135	0.16	0.06	0.25	0.39	0.23	0.15	0.36
P39962	YCK3	YER123W	S	no	no	no	0.1	-0.03	-0.27	-0.07	0.29	0.19	0.38	0.28	0.37	0.22	0.31	0.4	0.36
P39997	NPP2	YEL016C	L	no	no	no	-0.13	-0.06	-0.35	-0.22	0.14	0.03	0.23	0.19	0.21	0.12	0.28	0.4	0.36
Q12469	SKM1	YOL113W	K	no	no	no	-0.48	-0.37	-0.22	-0.39	-0.27	-0.05	0.01	-0.05	-0.01	0	0.21	0.35	0.36
P13298	URA5	YML106W	P	no	yes	no	-0.5	-0.84	-1.14	-0.71	-0.61	-0.28	0.08	0.16	-0.55	-0.32	0.35	0.92	0.36
P16521	YEF3	YLR249W	S	no	no	no	-0.05	0.35	0.61	0.02	-0.16	0.05	0.76	1.03	0.38	0.8	-0.29	0.66	0.36
P20437	CLN1	YMR199W	N	no	yes	no	0.1	0.06	-0.54	-0.17	0.12	0.055	0.66	0.73	0.27	0.17	0.23	0.83	0.36
P04386	GAL4	YPL248C	K	no	no	no	-0.01	0.02	-0.75	-0.24	0.11	-0.07	0.39	0.28	0.08	0.15	0.27	0.58	0.36
P53616	SUN4	YNL066W	K	no	no	no	-0.11	-0.07	-0.66	-0.34	-0.15	0.055	0.22	0.35	-0.12	0.24	0.25	0.58	0.36
P40917	CIN5	YOR028C	L	no	yes	no	0.03	-0.06	-0.77	-0.23	0.36	-0.01	0.64	0.85	0.17	0.04	0.43	1	0.36
Q12142	ATG9	YDL149W	E	no	yes	no	0	0.04	0.11	0.15	0.08	-0.015	1.65	1.53	0.39	0.45	-0.04	1.52	0.35
Q06149	PDR8	YLR266C	D	no	no	no	-0.22	-0.14	-0.54	-0.47	0.03	-0.02	0.56	0.3	0.13	-0.12	0.35	0.77	0.35
P27705	MIG1	YGL035C	Q	no	no	no	0.21	0.37	0.02	-0.05	0.51	0.34	0.28	0.28	0.45	0.53	0.29	0.14	0.35
Q07533	CYK3	YDL117W	A	no	no	no	0.16	0.12	0.01	0.12	0.69	0.42	0.36	0.41	0.4	0.51	0.45	0.28	0.35
P53972	RCM1	YNL022C	N	no	no	no	0.2	0.19	0.28	0.18	0.38	0.2	0.39	0.47	0.44	0.68	0.08	0.22	0.35
P04051	RPO31	YOR116C	K	no	yes	no	-0.1	0.02	-0.03	-0.07	-0.11	-0.075	0.65	0.87	0.33	0.28	-0.05	0.81	0.35
P34228	SEF1	YBL066C	V	no	no	no	-0.18	0	-0.24	-0.11	0.03	-0.09	0.41	0.31	0.2	0.23	0.1	0.49	0.35
P47152	YJR115W	YJR115W	F	no	no	no	-0.47	-0.25	-0.76	-0.45	-0.26	-0.005	0.1	0.22	-0.25	-0.02	0.35	0.64	0.35
P25657	YCR099C	YCR099C	R	no	no	no	-0.14	-0.38	-0.07	-0.35	0.05	-0.02	0.42	0.25	0.38	-0.16	0.25	0.57	0.35
P22580	AMD2	YDR242W	T	no	no	no	-0.26	-0.06	-0.26	-0.34	0.08	0.04	0.34	0.28	0.1	0.13	0.29	0.54	0.35
Q12520	HUT1	YPL244C	A	no	no	no	-0.26	-0.32	-0.46	-0.38	-0.34	-0.07	0.18	0.33	-0.07	0.06	0.15	0.61	0.35
P53751	YNR065C	YNR065C	L	no	no	no	-0.26	-0.18	-0.19	-0.29	-0.21	-0.175	0.53	0.54	0.21	0.03	0.04	0.77	0.35
Q08774	RRG7	YOR305W	I	no	no	no	-0.76	-1.02	-0.92	-0.66	-0.53	-0.215	-0.35	-0.51	-0.42	-0.56	0.47	0.41	0.35
Q12263	GIN4	YDR507C	A	no	no	no	0.17	0.08	0.38	0.31	0.77	0.37	-0.09	-0.15	0.52	0.64	0.34	-0.36	0.35
P53135	SLD3	YGL113W	E	no	no	no	-0.36	-0.36	-0.3	-0.37	-0.06	-0.12	0.11	0.12	-0.02	0.02	0.26	0.46	0.35
P33336	SKN1	YGR143W	S	no	no	no	-0.08	-0.09	-0.58	-0.07	0.27	0.225	0.3	0.18	0.17	0.12	0.45	0.45	0.35
Q12271	INP53	YOR109W	I	no	no	no	0.21	0.22	0.07	0.09	0.41	0.04	0.41	0.33	0.5	0.49	0.08	0.22	0.35
Q99257	MEX67	YPL169C	S	no	no	no	0.17	0.18	0.25	0.05	0.2	0.025	0.11	0.41	0.34	0.69	-0.05	0.1	0.35
P53685	HST1	YOL068C	N	no	no	no	-0.17	-0.24	-0.27	-0.07	0.41	0.47	0.22	0.29	0.27	0.06	0.63	0.44	0.35
P42847	MRPS18	YNL306W	L	no	no	no	-0.38	-0.41	-0.77	-0.6	-0.51	-0.01	0.09	0.34	-0.26	-0.13	0.28	0.76	0.35
P32190	GUT1	YHL032C	F	no	no	no	-0.49	-0.08	-0.55	-0.38	-0.25	0.085	0.12	0.25	-0.24	0.18	0.29	0.56	0.35
P38261	EXO84	YBR102C	V	no	no	no	0.18	0.22	0.24	0.05	0.83	0.605	0.34	0.43	0.33	0.71	0.55	0.21	0.35
P29029	CTS1	YLR286C	S	no	no	no	-0.08	-0.06	-0.25	-0.26	-0.55	-0.51	0.37	0.11	0.2	0.18	-0.37	0.4	0.35
P22579	SIN3	YOL004W	S	no	no	no	-0.56	-0.53	-0.52	-0.61	-0.31	-0.205	0.13	0.13	-0.22	-0.19	0.3	0.69	0.35
P14284	REV3	YPL167C	S	no	no	no	-0.3	-0.34	-0.24	-0.32	-0.05	-0.1	0.46	0.25	0.13	-0.03	0.23	0.66	0.35
P18898	CDC43	YGL155W	C	no	no	no	-0.12	-0.2	-0.34	-0.32	-0.27	-0.145	0.15	0.14	0.25	-0.04	0.04	0.39	0.35
P36117	ALY1	YKR021W	L	no	no	no	-0.09	0.05	-0.01	-0.15	0.38	0.12	0.3	0.21	0.3	0.29	0.3	0.31	0.35
Q12016	VPS68	YOL129W	E	no	no	no	-0.5	-0.62	-0.73	-0.71	-0.75	-0.32	-0.27	0.25	-0.47	-0.13	0.11	0.63	0.34
P38838	WSS1	YHR134W	K	no	no	no	-0.49	-0.29	-0.46	-0.54	-0.49	-0.05	-0.03	0.13	-0.18	-0.04	0.18	0.5	0.34
P46959	GCD14	YJL125C	S	yes	no	no	-0.01	0.05	0.22	0.03	2.23	2.82	0.02	0.13	0.36	0.47	2.45	0	0.34
P32522	PET309	YLR067C	K	no	no	no	0.02	-0.01	-0.21	0.03	0.05	-0.02	0.63	0.35	0.47	0.13	0.06	0.53	0.34
P06777	RAD1	YPL022W	S	no	no	no	-0.3	-0.24	-0.26	-0.36	-0.17	-0.11	0.43	0.41	0.07	0.03	0.15	0.71	0.34
P47006	RPA34	YJL148W	S	no	no	no	-0.11	-0.47	0.14	-0.19	0.61	0.615	-0.12	0.07	0.32	0.04	0.77	0.13	0.34
P53131	PRP43	YGL120C	G	no	no	no	0.24	0.34	0.32	0.41	0.78	0.45	-0.07	0.12	0.44	0.89	0.29	-0.3	0.34
P08458	SPS1	YDR523C	E	no	yes	no	0.07	0	-0.53	-0.18	0.04	0.07	1	0.95	0.15	0.2	0.22	1.14	0.34
P53275	YGR127W	YGR127W	C	no	no	no	-0.16	-0.26	-0.38	-0.33	0.13	0.11	0.18	0.17	0.05	0.06	0.4	0.46	0.34
P38750	YHL008C	YHL008C	V	no	no	no	-0.17	-0.05	-0.35	-0.36	-0.09	-0.065	0.4	0.05	0.06	0.15	0.16	0.46	0.34
Q12425	ISA2	YPR067W	Q	no	no	no	-0.34	-0.53	-0.58	-0.56	-0.62	-0.14	-0.05	0.08	-0.06	-0.26	0.12	0.52	0.34
P38279	RTC2	YBR147W	K	no	no	no	-0.04	-0.04	-0.15	0.06	-0.32	-0.17	0.12	-0.24	0.71	-0.11	-0.2	-0.02	0.34
P39994	YEL020C	YEL020C	T	no	no	no	-0.02	0.11	0.04	-0.11	0.21	0.075	0.29	0.39	0.22	0.46	0.14	0.34	0.34
Q03533	TDA1	YMR291W	T	no	no	no	-0.11	-0.08	-0.37	-0.18	0.04	0.075	-0.17	0	0.1	0.21	0.24	0.1	0.34
P34217	PIN4	YBL051C	E	no	no	no	-0.22	-0.28	-0.14	-0.22	0.22	0.135	0.04	0.11	0.04	0.2	0.39	0.29	0.34
P49626	RPL4B	YDR012W	S	no	yes	no	-0.44	-0.11	-0.34	-0.59	-0.77	-0.27	0.22	0.84	-0.62	0.56	-0.15	0.9	0.34
Q99234	DFG16	YOR030W	I	no	no	no	-0.24	-0.3	-0.35	-0.16	-0.12	-0.115	0.4	0.27	0.24	-0.09	0.15	0.6	0.34
P28789	HEM3	YDL205C	G	no	yes	no	-0.35	-0.28	-0.99	-0.75	-0.54	-0.115	0.11	0.32	-0.25	-0.25	0.27	0.81	0.34
P38907	CHL4	YDR254W	S	no	no	no	-0.08	-0.15	-0.12	-0.13	0.18	0.21	0.32	0.46	0.27	0.17	0.32	0.51	0.34
P38166	SFT2	YBL102W	S	yes	no	no	-0.5	-0.45	-0.75	-0.53	-0.3	0.97	-0.23	0.37	-0.46	0.02	0.89	0.63	0.34
P13433	RPO41	YFL036W	L	no	no	no	0.11	0.07	-0.09	0.14	-0.07	-0.075	0.28	0.23	0.48	0.31	-0.13	0.2	0.34
P32768	FLO1	YAR050W	T	no	no	no	-0.44	-0.24	-0.66	-0.49	-0.42	-0.21	0.15	0.35	-0.2	-0.04	0.14	0.71	0.34
P32526	KAR9	YPL269W	D	no	yes	no	-0.43	-0.47	-0.43	-0.34	-0.1	-0.055	0.74	0.72	0.01	-0.17	0.34	1.15	0.34
Q03631	WAR1	YML076C	D	no	no	no	-0.33	-0.25	-0.33	-0.24	0.01	-0.02	0.49	0.3	0.11	0	0.28	0.68	0.34
P02294	HTB2	YBL002W	S	no	no	no	-0.63	-0.55	-0.26	-0.6	-0.08	-0.135	-0.52	-0.4	-0.46	0.11	0.4	0.05	0.34
Q05947	YLR224W	YLR224W	N	no	no	no	-0.38	-0.28	-0.66	-0.59	-0.36	-0.05	0.1	0.21	-0.08	-0.19	0.27	0.63	0.34
P11927	KAR1	YNL188W	N	no	no	no	-0.35	-0.52	0.05	-0.28	0.35	0.45	0.04	0.04	0.11	0.02	0.68	0.32	0.34
P34250	SEG2	YKL105C	I	no	no	no	-0.55	-0.35	-0.32	-0.48	-0.22	-0.14	-0.1	-0.12	-0.16	-0.01	0.25	0.32	0.34
Q04951	SCW10	YMR305C	R	no	no	no	-0.09	0.06	-0.45	-0.28	-0.23	-0.015	0.12	0.4	-0.16	0.45	0.07	0.45	0.34
P38082	NRG2	YBR066C	S	yes	no	no	-0.08	-0.22	0.04	-0.2	0.75	0.7	-0.4	-0.41	0.15	0.28	0.84	-0.29	0.33
P20134	SFL1	YOR140W	S	no	no	no	-0.1	0.12	-0.34	-0.15	-0.03	0.055	0.22	0.31	0.05	0.38	0.13	0.38	0.33
Q12523	YPL247C	YPL247C	D	no	no	no	0.12	0.39	-0.11	0.13	0.59	0.36	0.25	0.31	0.24	0.69	0.34	0.15	0.33
Q03703	YML037C	YML037C	D	no	no	no	-0.18	-0.03	-0.04	-0.14	0.29	0.19	0.59	0.65	0.27	0.2	0.34	0.72	0.33
Q08226	CRT10	YOL063C	P	no	no	no	-0.14	-0.08	-0.21	-0.05	-0.01	-0.06	0.32	0.3	0.22	0.19	0.09	0.43	0.33
P53226	BUD9	YGR041W	T	no	no	no	-0.26	-0.13	-0.19	-0.37	0.13	0.16	0.32	0.3	0.12	0.07	0.38	0.55	0.33
P04147	PAB1	YER165W	A	no	no	no	-0.08	0.01	-0.22	-0.29	-0.2	0.035	0.47	0.6	0.12	0.25	0.06	0.68	0.33
P40528	SYG1	YIL047C	K	no	no	no	-0.1	0.06	-0.3	-0.2	-0.2	-0.11	0.53	0.54	0.06	0.32	-0.02	0.67	0.33
P50079	HSV2	YGR223C	D	no	no	no	-0.02	0.04	-0.36	-0.14	-0.02	0.015	0.26	0.39	0.18	0.24	0.12	0.45	0.33
Q00362	CDC55	YGL190C	A	no	no	no	-0.01	-0.18	-0.62	-0.33	0.37	0.3	0.49	0.32	0.22	-0.13	0.62	0.69	0.33
Q12511	PTC5	YOR090C	S	no	no	no	0.04	-0.07	-0.15	-0.03	-0.23	-0.135	-0.14	-0.23	0.41	0.15	-0.13	-0.13	0.33
P47976	CTH1	YDR151C	M	no	no	no	-0.1	-0.27	-0.22	-0.12	0.65	0.335	-0.41	-0.4	0.17	0.13	0.67	-0.23	0.33
P43545	SNZ3	YFL059W	S	yes	no	no	-0.18	-0.16	-0.18	-0.43	0.62	0.565	0.08	0.36	0.03	0.16	0.83	0.46	0.33
P21190	IME1	YJR094C	Q	no	no	no	0.08	-0.1	0.38	0.17	0.87	0.465	0.42	0.08	0.54	0.38	0.54	0.12	0.33
Q06406	LSM6	YDR378C	S	no	yes	no	-1.17	-1.4	-1.37	-1.63	-1.45	-0.615	-0.86	-0.25	-1.16	-0.96	0.36	0.84	0.33
P14742	GFA1	YKL104C	C	no	no	no	0.3	0.36	0.14	0.19	0.24	0.1	0.31	0.37	0.44	0.72	-0.08	0.09	0.33
P08431	GAL7	YBR018C	T	no	no	no	-0.01	-0.23	-0.3	-0.17	0.45	0.28	0.29	-0.07	0.15	0.16	0.54	0.29	0.33
Q12280	IQG1	YPL242C	T	no	no	no	0.01	-0.03	-0.03	0.04	0.16	0.06	0.35	0.17	0.4	0.26	0.11	0.26	0.33
P14693	SAM35	YHR083W	V	no	no	no	-0.32	-0.1	-0.78	-0.58	-0.34	-0.04	-0.13	0.2	-0.33	0.09	0.26	0.48	0.33
P46946	SAE2	YGL175C	V	no	no	no	-0.29	-0.28	-0.27	-0.28	0.02	0.075	0.4	0.34	0.08	0.02	0.33	0.65	0.33
P20052	PHO80	YOL001W	E	no	no	no	-0.43	-0.64	-0.87	-0.55	-0.51	-0.235	0.16	-0.06	-0.16	-0.43	0.25	0.67	0.33
P41277	GPP1	YIL053W	P	yes	no	no	-0.09	-0.05	0.51	0.05	0.9	1.245	-0.51	-0.5	0.3	0.56	0.97	-0.61	0.33
P32803	EMP24	YGL200C	A	no	no	no	-0.46	-0.55	-0.59	-0.62	-0.91	-0.22	-0.47	0.2	-0.56	0.1	-0.01	0.42	0.33
P25554	SGF29	YCL010C	D	no	no	no	-0.44	-0.25	-0.39	-0.57	-0.14	0.06	0.28	0.45	-0.18	0.02	0.37	0.78	0.33
P22082	SNF2	YOR290C	N	no	no	no	-0.2	-0.18	-0.17	-0.21	0.01	-0.04	0.22	0.27	0.17	0.1	0.18	0.44	0.33
P52893	ALT1	YLR089C	L	no	no	no	0.06	0.21	-0.36	-0.17	-0.08	0.005	0.26	0.45	0.24	0.28	0.03	0.42	0.33
P40513	MAM33	YIL070C	F	no	no	no	0.15	0.14	0.3	0.33	0.48	0.195	-0.7	-0.54	0.41	0.71	0.11	-0.85	0.33
Q05854	YLR278C	YLR278C	G	no	no	no	-0.19	-0.09	-0.19	-0.2	-0.06	-0.055	0.25	0.3	0.14	0.17	0.11	0.44	0.32
P25375	PRD1	YCL057W	R	no	no	no	0.15	0.14	-0.03	0.03	0	0.095	0.09	0	0.26	0.52	-0.03	-0.03	0.32
P50077	CCH1	YGR217W	Q	no	no	no	0.11	0.23	0.27	0.23	0.01	-0.105	0.26	0.23	0.57	0.49	-0.26	0.04	0.32
Q12697	YPK9	YOR291W	D	no	no	no	0.11	0.19	0.09	0.07	0.06	0.015	0.69	0.72	0.54	0.32	-0.08	0.59	0.32
Q12206	WTM2	YOR229W	A	no	no	no	0.11	0.2	-0.11	0.02	0.73	0.525	0.26	0.48	0.26	0.48	0.57	0.32	0.32
Q03825	MSS11	YMR164C	D	no	yes	no	-0.08	-0.11	-0.09	-0.04	0.45	0.255	1.11	1.29	0.18	0.3	0.43	1.28	0.32
P47041	BIT61	YJL058C	T	no	no	no	0.13	0.13	0.18	0.08	0.33	0.19	0.2	-0.14	0.43	0.46	0.13	-0.1	0.32
P32342	SRP21	YKL122C	S	no	no	no	-0.36	-0.65	-0.12	-0.24	0.17	0.235	-1.33	-1.17	0.03	-0.08	0.55	-0.91	0.32
P40208	GID8	YMR135C	T	no	no	no	-0.17	-0.03	-0.36	-0.32	-0.15	0.09	0.16	0.23	-0.01	0.2	0.19	0.42	0.32
P52871	SBH2	YER019C-A	A	no	no	no	-1.43	-1.49	-1.86	-1.9	-1.97	-0.865	-1.24	-0.56	-1.8	-0.91	0.25	0.77	0.32
Q03338	PRP3	YDR473C	P	no	no	no	0.08	-0.04	0.54	0.1	0.41	0.15	-0.49	-0.39	0.17	0.8	0.11	-0.61	0.32
Q12236	PKH2	YOL100W	Y	no	no	no	-0.04	-0.01	0.01	-0.16	0.04	0.03	0.19	-0.02	0.31	0.23	0.09	0.14	0.32
P47027	DPB11	YJL090C	K	no	no	no	-0.17	-0.15	-0.28	-0.18	0.05	-0.07	0.4	0.25	0.14	0.11	0.19	0.52	0.32
P25565	YCL002C	YCL002C	L	no	yes	no	-0.84	-0.98	-1.04	-0.87	-0.72	-0.44	0.11	0.12	-0.57	-0.65	0.35	1.05	0.32
Q12331	YDR262W	YDR262W	I	no	no	no	-0.19	-0.32	-0.21	-0.18	0.12	0.305	-0.48	-0.38	0.2	-0.02	0.44	-0.21	0.32
P53973	HDA1	YNL021W	D	no	yes	no	0.05	0.01	0.19	0.07	0.25	0.185	1.09	1.19	0.36	0.44	0.14	1.06	0.32
Q12209	FRE8	YLR047C	N	no	no	no	-0.13	-0.07	-0.3	-0.15	0.01	-0.135	0.57	0.4	0.18	0.13	0.1	0.65	0.32
P36123	SAP190	YKR028W	S	no	no	no	-0.24	-0.3	-0.34	-0.32	-0.08	-0.03	0.46	0.32	0.11	-0.08	0.25	0.69	0.32
Q08651	ENV9	YOR246C	L	no	no	no	-0.3	-0.14	-0.83	-0.41	-0.38	-0.04	0.01	0.43	-0.3	0.1	0.21	0.64	0.32
Q12167	RRG1	YDR065W	A	no	no	no	-0.29	-0.46	-0.34	-0.25	-0.24	-0.11	0.27	0.16	0.04	-0.08	0.16	0.55	0.32
P53933	APP1	YNL094W	N	no	no	no	-0.34	-0.2	-0.35	-0.32	-0.15	-0.175	0.23	0.21	0.06	-0.02	0.14	0.52	0.32
P40011	YER010C	YER010C	S	yes	no	no	-0.68	-0.51	-1.23	-0.72	0.23	0.975	-0.55	-0.24	-0.62	-0.32	1.39	0.39	0.32
P14291	RED1	YLR263W	E	no	no	no	-0.34	-0.39	-0.38	-0.42	0	-0.035	0.36	0.24	0.06	-0.18	0.37	0.68	0.32
P38124	FLR1	YBR008C	V	no	no	no	-0.5	-0.14	-0.53	-0.26	-0.23	-0.055	0.34	0.32	-0.09	0.02	0.22	0.69	0.32
Q04894	ADH6	YMR318C	S	no	no	no	0.07	-0.02	0.05	0.04	0.39	0.41	-0.06	0.28	0.17	0.54	0.37	0.08	0.32
P36165	TGL4	YKR089C	S	no	no	no	-0.19	-0.07	-0.39	-0.32	0.01	0.125	0.17	0.22	0	0.15	0.31	0.44	0.32
P11325	NAM2	YLR382C	L	no	no	no	-0.05	0.05	-0.16	-0.08	-0.11	-0.105	0.31	0.21	0.26	0.25	-0.05	0.32	0.32
Q01926	MRS2	YOR334W	N	no	no	no	0.03	0.06	-0.3	-0.13	-0.1	-0.005	0.13	0.16	0.13	0.33	0.03	0.23	0.32
P39712	FLO9	YAL063C	S	no	no	no	-0.44	-0.13	-0.52	-0.57	-0.36	-0.17	0.17	0.31	-0.13	-0.07	0.15	0.66	0.32
P0C155	YOL153C	YOL153C		no	no	no	-0.3	-0.23	-0.65	-0.34	-0.21	-0.035	0.2	0.11	-0.07	-0.05	0.26	0.54	0.32
P53735	ZRG17	YNR039C	E	no	no	no	0.12	0.1	-0.16	0	0.13	0.105	0.37	0.17	0.43	0.23	0.1	0.26	0.32
P39940	RSP5	YER125W	P	no	no	no	0.18	0.17	-0.05	0.06	-0.09	-0.135	0.52	0.39	0.3	0.51	-0.2	0.37	0.32
P14737	RAD9	YDR217C	S	no	no	no	-0.35	-0.4	-0.09	-0.14	0.12	-0.08	0.26	0.17	0.12	0.02	0.27	0.46	0.32
P38316	ATG12	YBR217W	S	no	no	no	-0.5	-0.76	-0.82	-0.84	-0.6	-0.215	-0.43	-0.22	-0.36	-0.47	0.32	0.41	0.32
P33334	PRP8	YHR165C	S	no	no	no	-0.17	-0.07	-0.24	-0.21	-0.14	-0.175	0.44	0.44	0.23	0.06	0.02	0.61	0.32
P53297	PBP1	YGR178C	K	no	no	no	0.07	0.27	-0.02	-0.02	0.29	0.33	0.43	0.65	0.17	0.61	0.24	0.47	0.32
Q12362	RIB2	YOL066C	E	no	no	no	0.31	0.31	0.76	0.44	1.08	0.5	-0.24	-0.12	0.44	1.11	0.34	-0.64	0.32
P32895	PRS1	YKL181W	R	no	no	no	-0.11	-0.09	-0.59	-0.51	-0.26	-0.175	0.23	0.52	-0.07	0.06	0.11	0.7	0.32
Q07468	VAM6	YDL077C	L	no	no	no	0.12	0.05	0.16	0.16	0.19	0.05	0.22	-0.01	0.57	0.3	0	-0.02	0.31
P38632	MMS21	YEL019C	A	no	no	no	-0.1	-0.06	0.32	-0.01	0.21	0.14	0.38	0.24	0.27	0.43	0.14	0.27	0.31
P06844	SPT3	YDR392W	M	no	no	no	-0.05	0.01	0.15	-0.01	0.52	0.42	0.25	0.39	0.23	0.43	0.45	0.3	0.31
Q06706	IKI3	YLR384C	V	no	no	no	0.06	0.17	-0.06	0.07	0.12	0.03	0.62	0.77	0.38	0.35	0.02	0.64	0.31
P34230	PXA2	YKL188C	I	no	no	no	-0.17	-0.28	-0.41	-0.15	0.09	-0.08	0.44	0.16	0.12	-0.01	0.26	0.55	0.31
P53920	NMA111	YNL123W	T	no	no	no	0.23	0.29	0.31	0.36	0.57	0.235	0.37	0.63	0.51	0.71	0.11	0.2	0.31
Q08925	MRN1	YPL184C	V	no	no	no	0.11	0.11	-0.41	0	0.27	0.315	0.5	0.48	0.28	0.25	0.34	0.54	0.31
P20435	RPO26	YPR187W	S	yes	no	no	-0.63	-0.84	-0.62	-0.85	-0.02	1.09	-0.63	-0.19	-0.69	-0.17	1.27	0.33	0.31
P32327	PYC2	YBR218C	S	no	no	no	0.09	0.2	-0.03	0.12	0.17	0.275	0.34	0.51	0.3	0.5	0.13	0.33	0.31
Q3E817	YFL041W-A	YFL041W-A	K	no	no	no	-0.53	-0.43	-1.09	-0.43	-0.44	0.05	-0.52	-0.02	-0.31	NA	0.43	0.35	0.31
Q04978	YML053C	YML053C	L	no	no	no	-0.37	-0.62	-0.24	-0.25	0.12	0.185	-0.45	-0.47	0.24	-0.37	0.52	-0.09	0.31
Q03722	YML020W	YML020W	V	no	no	no	0.01	0.09	0.02	-0.1	0.11	0.1	0.14	-0.04	0.33	0.29	0.1	0.05	0.31
Q03049	YDR541C	YDR541C	S	no	no	no	-0.4	-0.31	-0.72	-0.41	-0.3	-0.185	0.12	0.04	-0.05	-0.26	0.22	0.54	0.31
Q08622	GEP3	YOR205C	L	no	no	no	-0.24	-0.27	-0.29	-0.12	-0.19	-0.145	0.15	0.07	0.13	0.02	0.06	0.34	0.31
P47127	AIM24	YJR080C	I	yes	no	no	0.01	-0.12	-0.44	0.08	0.78	1.13	-0.52	-0.38	0.27	0.12	1.07	-0.33	0.31
P25587	LDB16	YCL005W	F	no	no	no	-0.27	-0.23	-1	-0.58	-0.51	-0.265	-0.16	0.06	-0.23	-0.19	0.13	0.47	0.31
P38281	APD1	YBR151W	A	no	yes	no	-0.23	-0.19	-0.63	-0.69	-0.49	-0.04	0.23	0.49	-0.17	-0.08	0.17	0.8	0.31
P40447	NIT1	YIL164C	A	no	no	no	-0.48	-0.28	-0.51	-0.39	-0.35	-0.005	0.08	-0.04	-0.37	0.15	0.24	0.44	0.31
P40474	QDR2	YIL121W	A	no	no	no	-0.03	0.02	-0.72	-0.24	-0.48	-0.15	0.24	0.46	0	0.13	-0.07	0.59	0.31
P47015	AIM23	YJL131C	L	no	no	no	0.09	-0.02	0.13	-0.01	-0.3	-0.15	-0.53	-0.4	0.38	0.33	-0.27	-0.51	0.31
P53881	MRPL22	YNL177C	N	no	no	no	-0.1	-0.14	-0.42	-0.29	-0.18	0.24	0	0.15	0.04	0.11	0.27	0.31	0.31
P53257	TPC1	YGR096W	F	no	no	no	-0.51	-0.04	-0.38	-0.26	-0.11	-0.095	0.02	0.01	-0.09	0.12	0.2	0.31	0.31
P35731	OAR1	YKL055C	H	no	no	no	-0.3	-0.2	-0.78	-0.07	-0.21	-0.085	0.35	0.13	-0.03	-0.02	0.19	0.58	0.31
P40031	SPO73	YER046W	G	no	no	no	-0.39	-0.49	-0.74	-0.6	-0.34	-0.15	-0.24	-0.08	-0.18	-0.32	0.31	0.4	0.31
P38427	TSL1	YML100W	A	no	no	no	-0.08	0.07	-0.1	0.01	0.25	0.13	-0.15	-0.03	0.13	0.43	0.22	-0.07	0.31
P11433	CDC24	YAL041W	A	no	no	no	0.12	0.18	-0.09	-0.05	0.49	0.345	0.46	0.45	0.26	0.43	0.38	0.42	0.31
Q06407	RGA2	YDR379W	S	no	no	no	0.08	-0.01	0	0.02	0.33	0.115	0.06	0.03	0.24	0.42	0.2	0.02	0.31
Q03764	EKI1	YDR147W	Y	no	no	no	0.16	0.07	0.25	0.14	0.63	0.34	0.05	0.01	0.41	0.51	0.33	-0.13	0.31
P87108	TIM10	YHR005C-A	S	no	no	no	-0.75	-0.8	-0.49	-1.25	-1.25	-0.355	-0.24	0.06	-0.79	-0.23	0.02	0.73	0.31
P12954	SRS2	YJL092W	S	no	no	no	-0.27	-0.2	-0.2	-0.26	-0.02	-0.06	0.32	0.23	0.13	0.02	0.19	0.51	0.31
Q6Q560	ISD11	YER048W-A	P	no	no	no	-0.75	-1.12	-1.27	-0.95	-1.04	-0.335	-0.54	-0.42	-0.79	-0.64	0.34	0.54	0.31
P40468	TAO3	YIL129C	A	no	no	no	-0.29	-0.21	-0.38	-0.32	-0.32	-0.165	0.49	0.45	0.12	-0.11	0.06	0.77	0.31
Q06337	EAF1	YDR359C	S	no	no	no	-0.17	-0.11	0.05	-0.25	0.15	0.05	0.32	0.36	0.17	0.21	0.22	0.46	0.31
P32796	CAT2	YML042W	R	no	no	no	-0.11	-0.17	-0.29	-0.21	-0.03	-0.045	0.13	-0.04	0.09	0.13	0.16	0.24	0.31
Q03254	FCP1	YMR277W	T	no	no	no	-0.12	0.03	-0.21	-0.12	0.29	0.1	0.36	0.53	0.09	0.31	0.3	0.55	0.31
P06245	TPK2	YPL203W	E	no	no	no	-0.11	-0.01	-0.43	-0.23	-0.1	0.085	0.27	0.3	0.12	0.11	0.19	0.48	0.31
P16861	PFK1	YGR240C	Q	no	no	no	0.25	0.31	0.44	0.37	0.4	0.195	0.51	0.43	0.52	0.79	-0.05	0.13	0.31
D6W196	SAL1	YNL083W	L	no	no	no	-0.05	0.09	-0.5	-0.18	-0.07	-0.025	0.38	0.44	0.1	0.19	0.11	0.57	0.31
P33760	PEX6	YNL329C	K	no	no	no	-0.18	-0.12	-0.24	-0.08	-0.05	-0.105	0.26	0.19	0.22	0.08	0.08	0.38	0.31
P36007	SRY1	YKL218C	I	no	no	no	-0.15	-0.09	0.46	-0.03	0.75	0.46	-0.09	-0.01	0.35	0.37	0.56	-0.1	0.31
P40453	UBP7	YIL156W	L	no	no	no	-0.59	-0.5	-0.49	-0.43	-0.21	-0.345	-0.15	-0.13	-0.22	-0.18	0.23	0.36	0.3
P17214	EST1	YLR233C	D	no	yes	no	-0.23	-0.2	-0.36	-0.15	0.01	-0.28	1.14	0.87	0.18	-0.05	0.1	1.24	0.3
P25341	KIN82	YCR091W	T	no	no	no	-0.12	0.02	-0.38	-0.28	0.12	0.17	0.19	0.06	0.21	0.01	0.34	0.32	0.3
P25332	RBK1	YCR036W	G	no	no	no	-0.2	-0.25	-0.12	-0.15	0.13	0.4	-0.19	0.08	0.03	0.21	0.45	0.13	0.3
P53727	BUD17	YNR027W	T	no	no	no	-0.16	-0.2	-0.53	-0.41	-0.37	-0.135	0.01	0.21	-0.17	0.11	0.07	0.44	0.3
P39978	YEL067C	YEL067C	A	no	no	no	-0.63	-0.43	-0.39	-0.61	-0.21	-0.26	0.05	-0.09	-0.25	-0.19	0.28	0.5	0.3
P38231	FMP23	YBR047W	L	no	no	no	-0.11	-0.33	-0.4	0.05	-0.55	-0.27	-1.09	-0.93	0.15	0.05	-0.21	-0.81	0.3
Q3E806	YOR316C-A	YOR316C-A	L	no	no	no	-0.32	-0.22	-0.47	-0.44	-0.05	0.18	0.23	-0.01	-0.06	-0.06	0.43	0.47	0.3
P36142	YKR051W	YKR051W	E	no	no	no	-0.3	-0.23	-0.67	-0.45	-0.4	-0.115	0.17	0.16	-0.05	-0.18	0.16	0.58	0.3
P40151	MGS1	YNL218W	S	no	no	no	0.22	0.2	0.02	0.04	0.26	0.2	0.41	0.4	0.24	0.59	0.11	0.29	0.3
P40896	YJL213W	YJL213W	L	no	no	no	-0.5	-0.31	-0.56	-0.48	-0.4	-0.09	0.12	0.38	-0.3	-0.02	0.22	0.71	0.3
Q02875	SYH1	YPL105C	N	no	no	no	-0.19	0.02	-0.32	-0.23	0.28	0.2	0.51	0.68	0.02	0.22	0.42	0.78	0.3
Q12021	RAD28	YDR030C	D	no	no	no	-0.09	0.13	0.11	0.02	0.51	0.43	0	0.13	0.17	0.51	0.43	0.02	0.3
P22516	CHL1	YPL008W	D	no	no	no	-0.16	-0.11	-0.1	-0.25	0.04	-0.03	0.28	0.18	0.24	0.05	0.16	0.39	0.3
P36107	AUR1	YKL004W	A	no	no	no	0.05	0.04	-0.63	-0.32	-0.22	-0.14	0.42	0.46	0.06	0.11	0.04	0.66	0.3
P10664	RPL4A	YBR031W	S	no	yes	no	-0.42	-0.01	-0.18	-0.67	-0.69	-0.16	0.5	1.03	-0.65	0.6	-0.11	1.09	0.3
Q08886	GPB1	YOR371C	P	no	no	no	-0.17	-0.03	-0.17	-0.18	-0.05	-0.05	0.4	0.24	0.24	0.08	0.09	0.46	0.3
Q03430	RSM28	YDR494W	R	no	no	no	-0.07	-0.04	-0.24	-0.17	0.3	0.575	-0.27	-0.13	0.29	0.04	0.57	-0.07	0.3
P40458	ATG32	YIL146C	V	no	no	no	-0.06	0.07	-0.38	-0.14	-0.03	-0.085	0.51	0.4	0.19	0.15	0.07	0.58	0.3
P47052	YJL045W	YJL045W	L	no	no	no	0.02	0.19	0.15	0.26	-0.06	0.135	-0.44	-0.21	0.42	0.49	-0.12	-0.48	0.3
P53687	HST3	YOR025W	T	no	no	no	0.04	0.17	-0.12	0.04	0.17	0.135	0.17	0.35	0.15	0.51	0.12	0.23	0.3
Q12168	ACF2	YLR144C	C	no	no	no	0.19	0.24	0.08	0.2	0.28	0.06	0.02	-0.09	0.66	0.3	-0.01	-0.21	0.3
P32642	GRX4	YER174C	T	no	no	no	-0.41	-0.29	-0.94	-0.39	-0.29	-0.05	-0.15	0.24	-0.34	-0.07	0.34	0.55	0.3
P32477	GSH1	YJL101C	G	no	no	no	-0.05	-0.04	-0.24	-0.33	-0.04	0.045	0.45	0.39	0.14	0.13	0.17	0.59	0.3
P40160	RIO2	YNL207W	K	no	no	no	0.31	0.16	0.32	0.26	0.55	0.385	-0.03	0	0.49	0.64	0.21	-0.28	0.3
P36167	SRL3	YKR091W	F	no	no	no	-0.12	-0.18	0.65	-0.22	0.65	0.505	-0.06	-0.16	0.36	0.3	0.55	-0.14	0.3
P38738	OCA5	YHL029C	H	no	no	no	-0.06	0.05	-0.19	-0.03	0.04	-0.04	0.32	0.23	0.29	0.19	0.06	0.33	0.3
P22133	MDH2	YOL126C	P	no	no	no	-0.01	0.01	-0.1	0.13	0.45	0.15	-0.36	-0.04	0.15	0.47	0.29	-0.21	0.3
Q03957	CTK1	YKL139W	S	no	no	no	0.33	0.16	0.49	0.25	0.81	0.575	0.03	0	0.54	0.67	0.39	-0.29	0.3
P32580	SUV3	YPL029W	A	no	no	no	0.19	0.16	-0.03	0.19	-0.1	-0.085	0.13	0.13	0.46	0.39	-0.22	0	0.3
Q08282	PPM2	YOL141W	K	no	no	no	0.11	0.2	0.41	0.39	0.55	0.17	0.39	0.27	0.52	0.63	0.08	0.05	0.3
P38823	DMA1	YHR115C	S	no	no	no	-0.13	0.05	-0.32	-0.4	-0.23	0.005	0.09	0.3	-0.07	0.25	0.09	0.4	0.29
P36100	TFA1	YKL028W	D	no	yes	no	-0.27	-0.23	-0.27	-0.33	-0.15	-0.01	0.63	0.9	0	0.02	0.2	1.04	0.29
P38931	SSN2	YDR443C	S	no	no	no	-0.33	-0.21	-0.15	-0.26	0.01	-0.055	0.3	0.14	0.08	0.02	0.22	0.46	0.29
Q02908	ELP3	YPL086C	A	no	no	no	0.23	0.23	0.26	0.4	0.58	0.375	-0.11	0.06	0.49	0.64	0.2	-0.31	0.29
Q01080	RPA49	YNL248C	S	yes	no	no	0.04	0.03	0.07	0.2	3.17	3.4	-0.42	-0.3	0.39	0.36	3.2	-0.45	0.29
P32325	DBF4	YDR052C	V	yes	no	no	0.02	-0.02	-0.05	0.07	0.98	0.775	0.24	0.1	0.32	0.27	0.87	0.17	0.29
Q03697	YMD8	YML038C	N	no	no	no	-0.03	-0.07	-0.69	-0.25	-0.25	-0.22	0.36	0.48	0.07	-0.01	0.03	0.68	0.29
Q06698	YLR419W	YLR419W	A	no	no	no	0.37	0.33	0.6	0.52	1.37	0.9	0.34	0.41	0.68	0.8	0.68	-0.08	0.29
P36001	RMA1	YKL132C	D	no	yes	no	-0.32	-0.34	-0.31	-0.32	-0.05	-0.03	0.51	0.44	-0.04	-0.03	0.28	0.8	0.29
Q08182	YAP7	YOL028C	R	no	no	no	-0.33	-0.13	-0.28	-0.15	-0.33	-0.105	-0.33	-0.1	-0.06	0.2	0.01	0.01	0.29
Q03649	YMR210W	YMR210W	R	no	no	no	0.01	0.11	-0.36	-0.13	-0.09	-0.02	0.03	0.19	0.17	0.22	0.04	0.2	0.29
P53295	RBG2	YGR173W	G	no	no	no	0.22	0.19	0.83	0.42	0.37	0.15	-0.71	-0.47	0.47	0.93	-0.16	-1.01	0.29
P47085	MHO1	YJR008W	S	no	no	no	-0.28	-0.28	-0.39	-0.31	-0.34	0.035	0.05	0.07	-0.04	-0.02	0.16	0.38	0.29
P52924	COS10	YNR075W	G	no	no	no	-0.35	-0.08	-0.73	-0.37	-0.42	-0.255	0.25	0.25	-0.09	-0.09	0.04	0.63	0.29
P47032	PRY1	YJL079C	K	no	no	no	-0.11	0.2	-0.95	-0.29	0.04	0.215	0.13	0.23	-0.29	0.3	0.42	0.47	0.29
P53873	SWT21	YNL187W	E	no	no	no	-0.37	-0.26	-0.31	-0.31	-0.13	-0.035	0.43	0.33	0	-0.04	0.23	0.69	0.29
P50078	TOS2	YGR221C	F	no	no	no	-0.08	0.13	-0.37	-0.16	0.07	-0.035	0.11	0.17	0.14	0.2	0.14	0.26	0.29
P25579	LRE1	YCL051W	P	no	no	no	-0.11	0.09	-0.4	-0.3	0.14	0.31	0.31	0.31	-0.03	0.24	0.41	0.49	0.29
P53955	SLM2	YNL047C	S	no	no	no	-0.03	0.09	-0.16	-0.06	0.57	0.435	0	0.14	0.17	0.32	0.54	0.11	0.29
P53037	PSD2	YGR170W	R	no	no	no	-0.18	-0.1	-0.22	-0.23	0.1	0.005	0.43	0.38	0.23	-0.02	0.24	0.59	0.29
P06197	PIS1	YPR113W	S	no	no	no	-0.65	-0.66	-0.76	-0.67	-0.99	-0.37	-0.41	-0.07	-0.47	-0.32	0.01	0.45	0.29
P32478	HSP150	YJL159W	Q	yes	no	no	0	0.37	0.54	-0.19	1.23	1.17	-0.5	-0.2	-0.02	0.96	1.02	-0.53	0.29
Q03162	MUB1	YMR100W	R	no	no	no	-0.17	-0.24	-0.53	-0.27	-0.21	-0.115	0.31	0.25	0.12	-0.15	0.14	0.58	0.29
P53320	MTM1	YGR257C	S	yes	no	no	-0.42	-0.29	-0.71	-0.56	0.2	1	-0.02	0.08	-0.27	-0.15	1.1	0.53	0.29
P38909	CYC2	YOR037W	L	no	no	no	0.01	-0.04	0.2	0.04	-0.13	-0.16	-0.28	-0.27	0.37	0.32	-0.2	-0.33	0.29
P53048	MAL11	YGR289C	K	no	no	no	-0.13	-0.09	-0.48	-0.36	-0.05	-0.035	0.28	0.1	0.08	-0.03	0.22	0.46	0.29
P34225	YEL1	YBL060W	C	no	no	no	-0.02	0	0.09	-0.13	0.35	0.135	0.22	0.03	0.25	0.29	0.26	0.14	0.29
P53896	PGA1	YNL158W	V	no	no	no	-0.38	-0.61	-0.62	-0.5	-0.36	-0.215	-0.2	-0.11	-0.18	-0.29	0.24	0.37	0.29
P53095	DSD1	YGL196W	S	yes	no	no	0	-0.12	-0.19	-0.16	2.65	3.165	-0.07	-0.06	0.26	0.09	3.03	0.05	0.29
P47112	TAH11	YJR046W	S	no	no	no	0.02	0.19	-0.21	-0.13	0.03	0.15	0.31	0.6	0.06	0.45	0.12	0.49	0.29
P31539	HSP104	YLL026W	N	no	yes	no	0.11	0.02	0.48	0.11	0.48	0.14	1.32	1.83	0.34	0.59	0.13	1.4	0.29
P23542	AAT2	YLR027C	S	yes	no	no	0	0.13	0.32	0.05	1.3	1.43	-0.45	0.04	0.1	0.72	1.24	-0.33	0.29
P36022	DYN1	YKR054C	C	no	no	no	-0.33	-0.2	-0.13	-0.22	-0.22	-0.21	0.5	0.46	0.2	-0.07	0.01	0.7	0.29
Q08491	SKI7	YOR076C	S	no	no	no	0.15	-0.03	0.19	0.19	0.39	0.01	0.26	0.03	0.5	0.33	0.08	0.02	0.29
Q03770	SSY1	YDR160W	S	no	no	no	-0.14	-0.04	-0.17	-0.21	0.53	0.59	0.43	0.31	0.22	0.08	0.7	0.51	0.29
Q12468	RRI1	YDL216C	S	no	no	no	0.04	0.06	-0.11	-0.05	0.32	0.23	0.09	0.06	0.25	0.29	0.29	0.09	0.29
Q12464	RVB2	YPL235W	S	no	no	no	0.09	-0.02	0.06	0.01	0.6	0.435	0.11	0.31	0.27	0.38	0.48	0.18	0.29
P53622	COP1	YDL145C	K	no	no	no	0.07	-0.01	-0.18	-0.05	-0.18	-0.31	0.42	0.35	0.28	0.22	-0.2	0.43	0.29
P14843	ARO3	YDR035W	F	yes	no	no	-0.04	-0.12	-0.2	0.09	0.9	0.875	-0.68	-0.29	0.1	0.34	0.96	-0.42	0.29
Q06321	ATG26	YLR189C	P	no	no	no	-0.01	0.02	0.02	0.01	-0.03	0.005	0.42	0.31	0.33	0.24	-0.02	0.36	0.28
Q03125	NRG1	YDR043C	F	yes	no	no	-0.08	-0.3	-0.57	-0.47	0.45	0.58	-0.11	-0.33	0.12	-0.27	0.87	0.14	0.28
Q01722	GCR2	YNL199C	H	no	no	no	-0.11	-0.09	-0.15	-0.27	0.46	0.295	0.19	0.38	0.1	0.15	0.53	0.44	0.28
Q12102	CFT2	YLR115W	T	no	no	no	-0.02	0.03	0.1	-0.01	0.18	0.02	0.24	0.14	0.29	0.31	0.08	0.17	0.28
P43572	EPL1	YFL024C	P	no	no	no	-0.04	-0.08	0.03	-0.02	0.53	0.325	0.28	0.15	0.23	0.27	0.46	0.24	0.28
Q06623	HDA3	YPR179C	D	no	no	no	0.27	0.14	0.41	0.31	0.33	0.14	0.73	0.78	0.4	0.73	-0.05	0.47	0.28
P53193	JAC1	YGL018C	L	no	no	no	-0.14	-0.21	0.18	-0.16	-0.07	0.06	-0.27	-0.06	0.09	0.31	0.08	-0.08	0.28
P32581	IME2	YJL106W	V	no	no	no	-0.42	-0.43	-0.35	-0.28	-0.13	-0.125	0.46	0.21	0.02	-0.2	0.24	0.71	0.28
P38426	TPS3	YMR261C	T	no	no	no	0.03	0.06	-0.03	0.04	0.37	0.195	0.1	0.14	0.19	0.42	0.26	0.1	0.28
Q00453	RGM1	YMR182C	R	no	no	no	-0.31	-0.06	-0.24	-0.42	-0.19	0.085	0.18	0.33	-0.2	0.24	0.21	0.51	0.28
P38769	YHR035W	YHR035W	C	no	no	no	0.15	0.02	-0.03	0.01	0.41	0.035	0.39	0.24	0.4	0.23	0.19	0.28	0.28
Q3E743	YJR112W-A	YJR112W-A	V	no	no	no	-0.97	-0.91	-1.11	-0.87	-1.04	-0.315	-0.42	-0.29	-0.92	-0.46	0.29	0.61	0.28
P38744	YHL018W	YHL018W	H	no	no	no	-0.36	-0.29	-0.24	-0.26	0	0	0.37	0.42	-0.13	0.12	0.29	0.68	0.28
P39992	YEL023C	YEL023C	D	no	no	no	-0.42	-0.38	-0.25	-0.3	-0.18	-0.105	0.37	0.28	0.11	-0.22	0.2	0.66	0.28
Q02786	LCL1	YPL056C	K	no	no	no	-0.1	0.32	-0.03	-0.16	-0.48	-0.115	-0.16	0.02	-0.12	0.69	-0.31	-0.08	0.28
P53745	MNT4	YNR059W	V	no	no	no	-0.15	-0.17	-0.2	-0.26	-0.04	-0.13	0.42	0.32	0.08	0.09	0.11	0.57	0.28
Q12089	AEP3	YPL005W	N	no	no	no	0.02	-0.01	-0.02	0	0.11	0.13	0.11	0.16	0.17	0.39	0.12	0.14	0.28
Q03361	JIP4	YDR475C	V	no	no	no	-0.08	0.07	0.11	0	0.31	0.3	-0.03	0.14	0.16	0.44	0.28	0.03	0.28
P25370	GFD2	YCL036W	Q	no	no	no	-0.08	0.24	-0.02	-0.07	0.07	0.095	0.15	0.42	-0.06	0.65	0.07	0.27	0.28
P53191	PIB2	YGL023C	T	no	no	no	-0.14	0.12	0.04	-0.08	0.16	0.15	0.14	0.38	0.02	0.51	0.17	0.28	0.28
Q03306	PKH3	YDR466W	T	no	no	no	-0.04	0.01	-0.2	-0.19	0.01	-0.04	0.21	0.2	0.14	0.21	0.09	0.31	0.28
P09007	SRD1	YCR018C	R	no	no	no	-0.77	-0.8	-1.32	-1.17	-1.53	-0.375	-0.57	-0.38	-0.93	-0.55	0.06	0.54	0.28
P46990	RPL17B	YJL177W	A	no	no	no	-0.97	-1.06	-0.67	-1.21	-1.39	-0.225	-0.84	-0.48	-0.85	-0.55	0.17	0.32	0.28
P26321	RPL5	YPL131W	A	no	no	no	-0.42	-0.19	-0.17	-0.33	-1.03	-0.495	-0.06	0.23	-0.34	0.35	-0.49	0.36	0.28
P23291	YCK1	YHR135C	S	no	no	no	-0.21	-0.07	-0.29	-0.31	-0.04	0.115	0.12	0.21	-0.15	0.27	0.26	0.39	0.28
P48239	GTO1	YGR154C	S	no	no	no	-0.47	-0.4	-0.4	-0.45	-0.16	-0.115	0.18	-0.01	0.03	-0.34	0.29	0.52	0.28
Q03214	ECM5	YMR176W	S	no	no	no	-0.27	-0.22	-0.11	-0.22	-0.09	-0.13	0.47	0.4	0.17	-0.03	0.1	0.64	0.28
P06738	GPH1	YPR160W	P	yes	no	no	-0.05	-0.07	-0.94	-0.06	0.53	0.745	-0.28	-0.2	0.06	-0.07	0.92	0.04	0.28
Q07551	YDL124W	YDL124W	S	no	no	no	0.02	-0.21	-0.12	-0.1	0.08	0.27	-0.16	-0.07	0.06	0.29	0.28	-0.01	0.28
P32453	ATP11	YNL315C	W	no	no	no	0.11	-0.1	-0.46	-0.19	-0.33	-0.225	-0.03	0.08	0.16	0.07	-0.12	0.19	0.28
P40556	YIA6	YIL006W	T	no	no	no	-0.03	0.05	-0.45	-0.23	0.03	-0.015	0.25	0.19	0.02	0.2	0.17	0.39	0.28
P32567	PAH1	YMR165C	Q	no	no	no	-0.05	0.01	-0.15	-0.24	0.16	0.08	0.31	0.27	0.15	0.19	0.23	0.4	0.28
P36115	IRS4	YKR019C	R	no	no	no	0.14	0.21	0.2	-0.02	0.32	0.22	0	0.04	0.21	0.61	0.14	-0.11	0.28
P53127	SNT2	YGL131C	P	no	no	no	-0.13	-0.11	0.02	-0.07	-0.06	-0.04	0.46	0.35	0.29	0.13	0.02	0.48	0.28
P25302	SWI4	YER111C	P	no	no	no	0.12	0	0.34	0.12	0.76	0.295	0.54	0.4	0.45	0.39	0.38	0.33	0.28
Q03718	NSE5	YML023C	D	no	no	no	-0.4	-0.31	-0.32	-0.42	-0.24	-0.09	0.16	0.15	-0.04	-0.13	0.2	0.52	0.28
P25337	BUD31	YCR063W	P	no	no	no	-0.5	-0.28	-0.18	-0.31	-0.14	-0.02	0.13	0.44	-0.35	0.28	0.24	0.6	0.28
P32464	HYM1	YKL189W	F	no	no	no	0.1	-0.04	-0.13	0.03	-0.07	-0.1	-0.03	-0.04	0.39	0.15	-0.08	-0.03	0.28
Q07987	PAU23	YLR037C	V	no	no	no	-0.45	-0.31	-1.4	-0.85	-1	-0.29	-0.02	0.02	-0.52	-0.43	0.11	0.75	0.28
Q03497	STE20	YHL007C	S	no	no	no	-0.21	-0.09	-0.05	-0.11	-0.02	-0.095	-0.06	0.01	0	0.33	0.06	0.09	0.28
P53312	LSC2	YGR244C	Y	no	no	no	0.01	0.04	-0.62	-0.1	-0.05	0.085	-0.42	-0.16	0.17	0.05	0.19	-0.12	0.28
P14242	PMS1	YNL082W	T	no	no	no	0.36	0.27	0.55	0.4	0.86	0.41	0.25	0.1	0.63	0.71	0.24	-0.22	0.28
P38682	GLO3	YER122C	S	no	no	no	-0.03	-0.12	-0.27	-0.16	0.36	0.11	0.38	0.48	0.22	0.04	0.38	0.58	0.28
Q06604	BSP1	YPR171W	T	no	no	no	-0.03	0.08	-0.07	-0.18	0.27	0.255	0.16	0.29	0.12	0.34	0.31	0.28	0.28
P25367	RNQ1	YCL028W	D	no	no	no	-0.01	0.21	-0.07	0.01	0.04	-0.055	-0.11	0.39	0.02	0.6	-0.04	0.11	0.28
P38290	UBS1	YBR165W	A	no	no	no	0.02	-0.32	-0.37	-0.05	-0.18	-0.115	-0.08	-0.19	0.38	-0.2	0.03	0.05	0.27
P32492	MYO4	YAL029C	S	no	no	no	-0.21	-0.28	-0.26	-0.24	-0.28	-0.18	0.41	0.34	0.13	-0.08	0.02	0.62	0.27
P33755	NPL4	YBR170C	L	no	no	no	0.28	0.25	0.37	0.28	0.38	0.165	0.09	0.12	0.48	0.65	-0.02	-0.19	0.27
P0CE68	NFT1	YKR103W	I	no	no	no	-0.23	-0.21	-0.26	-0.11	0.03	-0.045	0.62	0.22	0.25	-0.12	0.2	0.62	0.27
P0C1Z1	YDR524W-C	YDR524W-C	K	no	no	no	-0.55	0.09	-0.52	-0.35	0.21	0.17	-0.49	-0.74	-0.59	0.47	0.52	-0.28	0.27
P25361	YCR043C	YCR043C	I	no	no	no	-0.85	-1.11	-1.12	-1.28	-1.1	-0.32	-0.6	-0.23	-0.92	-0.72	0.38	0.68	0.27
P39955	SAP1	YER047C	D	no	yes	no	-0.01	0.04	0.02	0	0.2	0.115	2.04	1.8	0.26	0.31	0.15	1.91	0.27
Q00402	NUM1	YDR150W	S	no	no	no	-0.81	-0.8	-0.8	-0.64	-0.21	-0.13	-0.17	-0.06	-0.43	-0.56	0.59	0.65	0.27
P41913	GDS1	YOR355W	A	no	no	no	-0.47	-0.54	-0.4	-0.48	0.01	0.025	0.09	-0.01	-0.18	-0.22	0.49	0.51	0.27
Q04734	RIM9	YMR063W	V	no	no	no	-0.29	-0.28	-0.41	-0.22	-0.15	-0.145	0.24	0.13	-0.08	0.02	0.15	0.49	0.27
P53091	MCM6	YGL201C	S	no	no	no	0.08	0.12	0.21	0.14	0.34	0.18	0.14	0.19	0.25	0.56	0.12	0.03	0.27
P0CX25	RPL43A	YPR043W	A	no	no	no	-1.18	-1.2	-1.06	-1.8	-1.86	-0.715	-0.99	-0.28	-1.7	-0.38	0.02	0.68	0.27
P40362	UTP18	YJL069C	T	no	no	no	-0.01	0.11	0.19	0.16	0.26	0.165	0.02	0.15	0.37	0.39	0.1	-0.03	0.27
P48360	ARH1	YDR376W	S	no	no	no	0.08	0.05	-0.17	-0.15	0.17	0.19	0.27	0.21	0.21	0.23	0.23	0.29	0.27
P08468	PET111	YMR257C	L	no	yes	no	-0.06	-0.19	-0.38	-0.13	0.12	-0.035	0.9	0.37	0.28	-0.13	0.23	0.83	0.27
P25626	IMG1	YCR046C	W	no	no	no	-0.23	-0.1	-0.3	-0.3	-0.59	-0.08	-0.41	-0.1	-0.1	0.17	-0.1	-0.02	0.27
P39518	FAA2	YER015W	A	no	no	no	0.03	0.06	-0.27	0.1	0.16	-0.01	0.07	0.05	0.3	0.19	0.1	0.08	0.27
P39928	SLN1	YIL147C	R	no	no	no	-0.18	-0.18	-0.15	-0.13	-0.14	-0.14	0.34	0.32	0.13	0.09	0.02	0.49	0.27
P38084	BAP2	YBR068C	L	no	no	no	0.06	0.09	-0.34	-0.07	-0.62	-0.39	0.35	0.33	0.17	0.23	-0.44	0.41	0.27
P46678	BDP1	YNL039W	S	no	no	no	-0.02	0.05	0.31	-0.15	0.56	0.35	0.06	0.16	0.28	0.36	0.41	0.06	0.27
P38086	RDH54	YBR073W	A	no	no	no	0.2	0.21	0.1	0.16	-0.01	-0.045	0.2	0.12	0.43	0.45	-0.2	-0.01	0.27
P38968	SEC31	YDL195W	V	no	no	no	0.23	0.34	0.11	0.11	0.46	0.26	0.39	0.44	0.33	0.6	0.16	0.22	0.27
Q06488	RSC2	YLR357W	M	no	no	no	0.09	0.09	0.12	0.22	0.95	0.535	0.1	0.19	0.25	0.54	0.61	0.02	0.27
P39723	SPC72	YAL047C	V	no	no	no	0.06	-0.02	0.21	0.06	0.2	0.03	0.06	-0.03	0.44	0.25	0.04	-0.06	0.27
P48353	HLJ1	YMR161W	S	no	no	no	-0.09	-0.2	-0.17	-0.27	0.44	0.585	0.12	0.23	-0.02	0.2	0.7	0.36	0.27
P20795	VPS33	YLR396C	N	no	no	no	0.27	0.13	0.16	0.35	0.35	0.145	0.26	0.16	0.59	0.4	0.02	-0.02	0.27
P09435	SSA3	YBL075C	S	no	no	no	-0.18	-0.13	0.11	-0.05	0.07	0.11	0.39	0.42	0.25	0.17	0.15	0.47	0.27
Q02959	HOS3	YPL116W	S	no	no	no	0.22	0.2	0.01	-0.01	0.15	-0.045	0.3	0.2	0.36	0.36	-0.05	0.15	0.26
P36169	SKG1	YKR100C	T	no	no	no	-0.25	-0.25	-0.35	-0.53	0.23	0.34	0.37	0.17	-0.03	-0.15	0.63	0.62	0.26
P47170	IML1	YJR138W	F	no	no	no	-0.02	-0.01	-0.09	-0.12	0.01	0.005	0.2	0.03	0.3	0.1	0.07	0.18	0.26
P13185	KIN1	YDR122W	D	no	no	no	-0.09	-0.03	-0.12	-0.2	0.13	0.065	0.33	0.42	0.02	0.27	0.21	0.49	0.26
P38147	CHK1	YBR274W	S	no	no	no	-0.14	-0.27	-0.35	-0.18	-0.07	-0.045	0.36	0.34	0.08	-0.03	0.18	0.59	0.26
P53944	MTQ1	YNL063W	P	no	no	no	-0.24	-0.26	-0.53	-0.38	-0.34	-0.105	-0.22	0.13	-0.14	-0.05	0.13	0.31	0.26
P32831	NGR1	YBR212W	M	no	no	no	0.1	0.22	-0.19	-0.05	0.63	0.445	0.42	0.73	0.18	0.37	0.52	0.56	0.26
Q06163	EST2	YLR318W	K	no	no	no	-0.13	-0.3	-0.11	-0.11	0.15	-0.115	0.43	0.16	0.24	-0.05	0.18	0.46	0.26
Q06628	ATG13	YPR185W	V	no	no	no	-0.1	0.03	-0.16	-0.16	0.11	0.055	0.23	0.24	0.15	0.17	0.18	0.33	0.26
P25611	RDS1	YCR106W	D	no	yes	no	-0.18	-0.09	-0.11	-0.19	-0.01	-0.11	1.26	1.22	0.18	0.05	0.08	1.38	0.26
Q04162	YDR387C	YDR387C	S	no	no	no	-0.11	-0.01	-0.37	-0.32	-0.19	-0.15	0.5	0.35	0.06	0.05	0.03	0.63	0.26
Q12286	SUT2	YPR009W	K	no	no	no	-0.68	-0.58	-0.78	-0.91	-0.55	-0.25	-0.55	-0.23	-0.43	-0.53	0.34	0.35	0.26
P54072	YLR152C	YLR152C	S	no	no	no	-0.22	-0.25	-0.62	-0.29	-0.1	-0.04	0.38	0.26	-0.07	-0.1	0.28	0.67	0.26
P43560	YFL042C	YFL042C	S	no	no	no	-0.11	0.05	-0.03	-0.08	0.05	0.18	0.2	0.24	0.06	0.37	0.16	0.26	0.26
P38114	TBS1	YBR150C	N	no	yes	no	0.03	-0.06	0.26	-0.09	0.14	-0.025	1.75	1.89	0.38	0.21	0.02	1.79	0.26
P34231	YKL187C	YKL187C	R	no	no	no	-0.34	-0.18	-0.58	-0.32	-0.22	-0.09	0.08	-0.1	-0.17	-0.02	0.2	0.35	0.26
P53318	COQ6	YGR255C	F	no	no	no	-0.06	-0.01	-0.31	-0.26	-0.35	-0.05	0.13	0.25	0.1	0.09	-0.04	0.35	0.26
P47182	AAD10	YJR155W	A	no	no	no	-0.29	-0.15	-0.16	-0.17	-0.3	0.045	0.43	0.47	0.03	0.1	0.07	0.64	0.26
P0C0W1	RPS22A	YJL190C	T	no	no	no	-1.08	-1.27	-1.44	-1.23	-1.79	-1.05	-0.91	-0.62	-1.44	-0.55	-0.17	0.49	0.26
Q08269	ALR1	YOL130W	S	no	no	no	-0.19	0	-0.2	-0.28	-0.06	0.025	0.48	0.45	0.1	0.09	0.15	0.63	0.26
Q12386	ARP8	YOR141C	S	no	no	no	0.01	-0.01	0.17	0.12	0.37	0.14	-0.21	-0.29	0.15	0.51	0.18	-0.32	0.26
P22035	BAS1	YKR099W	S	no	no	no	0.01	-0.03	-0.11	-0.1	0.45	0.315	0.41	0.32	0.16	0.24	0.44	0.42	0.26
P40013	BIM1	YER016W	S	no	no	no	-0.15	-0.12	-0.11	-0.35	0.06	0.29	0.15	0.45	-0.06	0.21	0.36	0.48	0.26
P53010	PAN2	YGL094C	N	no	no	no	-0.11	-0.22	0.01	-0.05	-0.01	-0.075	0.4	0.23	0.28	0.05	0.05	0.41	0.26
P38739	WSC4	YHL028W	Q	no	no	no	-0.39	-0.28	-0.7	-0.08	-0.29	-0.105	-0.09	0	-0.21	0	0.17	0.32	0.26
P40150	SSB2	YNL209W	A	no	no	no	-0.24	0.3	0.41	-0.23	-0.15	0.085	0.35	1.02	-0.16	0.79	-0.09	0.63	0.26
Q03020	ISU1	YPL135W	L	no	no	no	-0.65	-0.65	-0.43	-0.47	-0.54	-0.25	-0.7	-0.57	-0.32	-0.26	0.16	-0.09	0.26
Q12318	PSY3	YLR376C	E	no	no	no	-0.36	-0.41	-0.22	-0.3	-0.17	-0.03	0	-0.09	0.05	-0.17	0.22	0.28	0.26
P40562	MPH1	YIR002C	A	no	no	no	-0.16	-0.14	0.15	-0.2	0.02	0.035	0.49	0.52	0.22	0.13	0.12	0.59	0.26
Q3E840	KTI11	YBL071W-A	S	no	no	no	-0.74	-0.67	-0.42	-0.71	-0.62	-0.155	-0.68	-0.22	-0.48	-0.29	0.25	0.19	0.25
P38735	VMR1	YHL035C	G	no	no	no	-0.29	-0.26	-0.31	-0.17	-0.26	-0.265	0.56	0.4	0.09	-0.11	-0.01	0.74	0.25
P08153	SWI5	YDR146C	D	no	yes	no	0.22	0.29	0	0.15	0.51	0.305	3.07	3.58	0.36	0.47	0.24	3.16	0.25
P53968	CRZ1	YNL027W	S	yes	no	no	0.07	-0.07	0.04	-0.07	1.16	0.935	0.19	0.25	0.28	0.2	1.06	0.23	0.25
Q12216	NFI1	YOR156C	A	no	no	no	0.17	0.17	0.18	0.02	0.5	0.19	0.36	0.29	0.37	0.4	0.21	0.19	0.25
P32828	SLX5	YDL013W	H	no	no	no	-0.06	0.16	0.1	0	0.15	0.25	0.24	0.25	0.14	0.46	0.15	0.2	0.25
P05318	RPP1A	YDL081C	S	yes	no	no	-1.17	-0.72	-0.68	-1.28	0.79	3.725	-1.12	-0.4	-1.23	-0.2	3.22	0.2	0.25
P48232	SNN1	YNL086W	A	no	no	no	-0.47	-0.55	-0.12	-0.54	-0.51	-0.3	-0.32	-0.2	-0.21	-0.14	0.02	0.16	0.25
Q3E796	YDR182W-A	YDR182W-A	N	no	no	no	0.15	-0.05	-0.21	0.09	0.14	-0.135	-0.09	-0.1	0.37	0.12	0.01	-0.09	0.25
P53956	YNL046W	YNL046W	E	no	no	no	-0.94	-0.65	-0.92	-1.03	-0.9	-0.18	-0.44	0	-0.83	-0.45	0.35	0.67	0.25
P53918	ESBP6	YNL125C	S	no	no	no	-0.13	0.17	-0.31	-0.17	-0.1	0.04	0.21	0.22	0.1	0.18	0.08	0.33	0.25
Q12256	TPO4	YOR273C	P	no	no	no	-0.02	0.11	-1.19	-0.11	-0.33	-0.245	-0.33	-0.01	-0.23	0.12	0.02	0.13	0.25
Q03694	INP1	YMR204C	V	no	no	no	0.05	-0.03	0.3	0.06	0.39	0.21	0.05	-0.1	0.25	0.44	0.21	-0.12	0.25
P16892	FUS3	YBL016W	P	no	no	no	0.05	0.13	0.25	0.13	0.23	0.03	-0.39	-0.1	0.09	0.69	-0.01	-0.39	0.25
P39702	VPS8	YAL002W	E	no	no	no	-0.27	-0.08	-0.35	-0.29	-0.19	-0.17	0.41	0.33	0.07	-0.06	0.07	0.62	0.25
Q12046	CWC2	YDL209C	T	no	no	no	-0.07	0.12	0.24	0.03	0.11	0.26	0.16	0.04	0.18	0.48	0.11	0.02	0.25
P39729	RBG1	YAL036C	S	no	no	no	-0.04	0.13	0.18	0	0.17	0.12	-0.07	0.36	0.13	0.51	0.08	0.08	0.25
P53059	MNT2	YGL257C	R	no	yes	no	-0.13	-0.17	-0.39	-0.39	-0.22	-0.055	0.5	0.57	0.05	-0.09	0.13	0.81	0.25
P14922	CYC8	YBR112C	N	no	no	no	-0.61	-0.43	-0.52	-0.44	-0.36	-0.285	-0.25	0	-0.49	-0.01	0.18	0.38	0.25
P33412	ECT1	YGR007W	T	no	no	no	-0.34	-0.2	-0.34	-0.29	-0.14	0.35	0.01	0.17	-0.14	0.06	0.4	0.38	0.25
Q00582	GTR1	YML121W	S	no	no	no	-0.11	-0.25	-0.19	-0.12	-0.07	0.18	-0.08	0.12	0.13	0.03	0.22	0.19	0.25
P51533	PDR10	YOR328W	L	no	no	no	-0.26	-0.07	0.02	-0.14	-0.06	-0.085	0.3	0.32	0.09	0.19	0.04	0.42	0.25
P15790	CKA1	YIL035C	K	no	no	no	0.01	-0.12	0.04	-0.17	0.24	0.435	-0.08	-0.03	0.28	0.09	0.4	0.01	0.25
P05085	ARG81	YML099C	G	no	no	no	-0.13	0.05	-0.23	-0.23	0.38	0.075	0.41	0.45	0.08	0.12	0.36	0.57	0.24
P47049	UBX6	YJL048C	Y	no	no	no	0.05	0.1	-0.15	-0.04	0.5	0.275	-0.19	-0.05	0.22	0.24	0.4	-0.11	0.24
P29055	SUA7	YPR086W	M	no	no	no	-0.29	-0.2	-0.3	-0.63	-0.52	0.05	0	0.29	-0.15	-0.08	0.12	0.5	0.24
P19541	RDS2	YPL133C	S	no	no	no	-0.2	-0.11	-0.25	-0.29	0.03	0.075	0.19	0.24	0	0.05	0.27	0.43	0.24
P50273	ATP22	YDR350C	L	no	no	no	-0.24	-0.2	-0.44	-0.26	-0.28	-0.2	0.16	0.03	0.04	-0.14	0.05	0.38	0.24
Q02775	SLU7	YDR088C	N	no	no	no	0.03	-0.18	-0.05	-0.01	0.16	0.135	0.21	0.2	0.26	0.11	0.2	0.26	0.24
Q12090	REX3	YLR107W	G	no	no	no	0.02	-0.03	-0.24	-0.1	0.08	0.06	0.01	0	0.2	0.11	0.16	0.09	0.24
P36017	VPS21	YOR089C	N	no	no	no	-0.09	-0.15	-0.07	-0.24	-0.35	-0.155	0.04	0.41	0.07	0.14	-0.12	0.36	0.24
P38278	YBR141C	YBR141C	H	no	no	no	0.03	0	0.3	0.04	0.02	-0.19	-0.43	-0.38	0.29	0.37	-0.18	-0.5	0.24
Q08416	IRC23	YOR044W	I	no	no	no	-0.35	-0.7	-1.57	-0.75	-0.84	-0.535	-0.33	-0.45	-0.37	-0.83	0.16	0.45	0.24
P38215	YBR013C	YBR013C	I	no	no	no	-0.92	-1.24	-0.61	-0.79	-1.03	-0.475	-0.23	-0.42	-0.61	-0.69	0.14	0.57	0.24
Q03983	YDR179W-A	YDR179W-A	P	no	no	no	0.03	-0.07	-0.13	0.04	0.04	-0.24	0.28	-0.24	0.29	0.13	-0.07	0.05	0.24
Q3E731	COX19	YLL018C-A	S	no	no	no	-0.71	-0.59	-0.63	-0.53	-0.45	-0.165	-0.09	-0.11	-0.52	-0.24	0.31	0.52	0.24
P53958	BOP3	YNL042W	S	no	no	no	-0.32	-0.3	-0.55	-0.48	-0.29	-0.075	0	0.09	-0.24	-0.11	0.23	0.46	0.24
Q08932	RSA1	YPL193W	N	no	no	no	-0.13	-0.32	-0.1	-0.02	0.21	0.275	0.1	0.2	0.04	0.15	0.39	0.29	0.24
Q03466	EBS1	YDR206W	E	no	no	no	-0.07	-0.18	-0.2	-0.25	0.1	-0.065	0.49	0.39	0.06	0.06	0.19	0.62	0.24
P38714	MSR1	YHR091C	F	no	no	no	-0.06	-0.01	-0.35	-0.17	-0.18	-0.01	0.33	0.26	0.06	0.12	0.05	0.44	0.24
P38713	OSH3	YHR073W	E	no	no	no	-0.03	-0.03	-0.13	-0.06	0.07	-0.02	0.37	0.35	0.21	0.14	0.09	0.42	0.24
P27514	PHO91	YNR013C	K	no	no	no	0.19	0.4	0.17	0.19	-0.14	-0.1	0	0.13	0.35	0.61	-0.36	-0.17	0.24
P39946	PAC1	YOR269W	T	no	no	no	-0.19	-0.14	-0.44	-0.08	-0.27	-0.135	-0.04	0.08	0.08	-0.03	0.01	0.23	0.24
P11972	SST2	YLR452C	V	no	no	no	0.02	-0.06	0.06	-0.03	0	-0.14	0.43	0.27	0.4	0.08	-0.07	0.35	0.24
P23337	GSY1	YFR015C	A	no	no	no	-0.18	0.05	-0.42	-0.06	-0.06	0.095	-0.03	0.01	0.01	0.17	0.17	0.14	0.24
P32775	GLC3	YEL011W	Y	no	no	no	-0.2	-0.12	-0.77	-0.15	-0.32	-0.24	-0.07	-0.1	-0.07	-0.07	0.03	0.23	0.24
P18851	STE4	YOR212W	A	no	yes	no	-0.08	-0.11	-0.28	-0.34	0.12	0.145	0.98	1.21	0.02	0.06	0.34	1.3	0.24
Q07949	PSR2	YLR019W	G	no	no	no	-0.27	-0.14	-0.71	-0.38	-0.37	-0.06	0.1	0.33	-0.34	0.06	0.16	0.59	0.24
Q03280	TOM1	YDR457W	V	no	no	no	-0.14	-0.12	-0.07	-0.17	-0.18	-0.29	0.26	0.27	0.29	-0.06	-0.11	0.39	0.24
Q01766	HAL1	YPR005C	H	no	no	no	-0.18	-0.31	-0.52	-0.42	-0.06	-0.1	0.17	-0.04	0.02	-0.26	0.28	0.42	0.24
Q12056	ISU2	YOR226C	F	yes	no	no	-0.38	-0.36	0.08	-0.29	1.19	1.205	-0.7	-0.36	-0.16	0.16	1.44	-0.29	0.24
P47083	MPP10	YJR002W	S	no	no	no	-0.19	-0.15	-0.22	-0.35	0.05	0.125	0.16	0.32	0	0.03	0.32	0.47	0.24
Q07887	LDB18	YLL049W	P	no	no	no	-0.96	-1.01	-1.18	-0.67	-1.02	-0.285	-0.74	-0.48	-0.83	-0.61	0.3	0.35	0.24
P40353	ATF1	YOR377W	N	no	no	no	-0.07	-0.1	-0.09	-0.11	0.04	-0.055	0.34	0.31	0.22	0.07	0.09	0.42	0.24
Q99288	DET1	YDR051C	C	no	no	no	-0.03	-0.15	0.11	-0.08	0.54	0.64	-0.25	-0.12	0.2	0.2	0.63	-0.15	0.24
P40467	ASG1	YIL130W	P	no	no	no	-0.27	-0.26	-0.3	-0.14	0.03	-0.06	0.12	0.03	0.07	-0.09	0.23	0.32	0.23
P43574	GAT1	YFL021W	H	no	no	no	-0.19	0.13	-0.12	-0.27	0.48	0.665	0.18	0.45	-0.12	0.36	0.69	0.43	0.23
P32833	ORC2	YBR060C	L	no	no	no	-0.03	0.02	0.01	-0.03	-0.12	-0.035	-0.18	-0.15	0.05	0.39	-0.07	-0.16	0.23
P47128	EAF6	YJR082C	T	no	no	no	-0.72	-0.9	-0.81	-0.65	-0.39	0.07	-0.76	-0.49	-0.42	-0.67	0.61	0.15	0.23
P16664	RGP1	YDR137W	R	no	no	no	-0.01	-0.1	0.08	0.06	0.25	0.015	0.12	0.04	0.24	0.24	0.13	0.07	0.23
P22214	SEC22	YLR268W	I	no	no	no	-0.33	-0.26	-0.84	-0.45	-0.63	-0.14	-0.53	-0.01	-0.34	-0.15	0.09	0.2	0.23
P36114	YKR018C	YKR018C	F	no	no	no	0.03	0.08	-0.03	-0.04	-0.18	-0.01	0.22	0.12	0.22	0.26	-0.11	0.16	0.23
P38301	GDT1	YBR187W	G	no	no	no	-0.31	-0.21	-0.72	-0.49	-0.57	-0.325	-0.09	0.22	-0.38	-0.03	-0.02	0.5	0.23
Q12244	YLL054C	YLL054C	S	no	no	no	0.08	0.02	-0.19	-0.01	0.42	0.065	0.85	0.5	0.34	0.06	0.27	0.7	0.23
P35209	SPT21	YMR179W	S	no	no	no	0.05	0.18	0.07	0.14	0.59	0.355	0.28	0.28	0.34	0.34	0.36	0.17	0.23
Q04638	ITT1	YML068W	A	no	no	no	-0.07	-0.22	-0.13	-0.15	-0.02	-0.1	0.35	0.25	0.19	-0.01	0.08	0.44	0.23
P40086	COX15	YER141W	L	no	no	no	0.09	0.07	-0.52	0.04	-0.5	-0.28	0.09	-0.01	0.39	-0.1	-0.31	0.12	0.23
P53897	IGO1	YNL157W	S	no	no	no	-0.59	-0.93	-0.3	-0.57	-0.81	-0.195	-0.91	-0.55	-0.42	-0.32	0.1	-0.13	0.23
Q3E752	YPR036W-A	YPR036W-A	V	no	no	no	-0.68	-0.66	-0.49	-0.88	-0.5	-0.19	-0.86	-0.47	-0.9	0.01	0.33	0.01	0.23
P38932	VPS45	YGL095C	N	no	no	no	0.15	-0.06	0.1	0.18	-0.14	-0.175	-0.28	-0.41	0.57	0.07	-0.25	-0.44	0.23
P43637	TOS3	YGL179C	V	no	no	no	-0.15	-0.1	-0.33	-0.29	0.06	0	-0.02	0	0	0.02	0.25	0.21	0.23
P47042	IKS1	YJL057C	S	no	no	no	0.1	0.07	-0.07	-0.07	0.3	0.385	0	-0.03	0.22	0.26	0.34	-0.02	0.23
P27637	BUD14	YAR014C	S	no	no	no	-0.23	-0.1	-0.02	-0.24	0.21	0.22	0.33	0.29	0.03	0.14	0.36	0.46	0.23
P38757	NEM1	YHR004C	N	no	no	no	-0.21	-0.22	-0.51	-0.17	-0.17	-0.175	0.15	0.07	0.11	-0.2	0.11	0.39	0.23
P32618	YEL043W	YEL043W	P	no	no	no	-0.08	-0.07	-0.12	0.01	0.8	0.465	0.06	-0.01	0.13	0.19	0.7	0.09	0.23
Q02887	ATG21	YPL100W	K	no	no	no	0.13	0.13	0.3	0.29	0.15	0.075	-0.23	-0.15	0.42	0.46	-0.1	-0.4	0.23
P22696	ESS1	YJR017C	P	no	no	no	-0.92	-0.85	-0.9	-0.79	-0.84	-0.145	-0.79	-0.11	-1.04	-0.23	0.37	0.42	0.23
Q03178	PIR1	YKL164C	Q	yes	no	no	0.2	0.32	0.58	0.13	1.34	0.945	-0.66	-0.5	0.08	0.99	0.84	-0.89	0.23
P38767	ERC1	YHR032W	S	no	no	no	-0.09	0.18	-0.1	0.09	-0.22	0.115	0.29	0.48	0.17	0.32	-0.07	0.37	0.23
Q06817	GRS2	YPR081C	P	no	no	no	0.1	0.3	0.32	0.14	0.48	0.345	0.22	0.15	0.45	0.44	0.2	-0.03	0.23
Q12315	GLE1	YDL207W	R	no	no	no	-0.28	-0.19	-0.32	-0.42	-0.13	-0.045	0.01	0.17	-0.12	-0.03	0.22	0.39	0.23
P25693	PCL2	YDL127W	S	no	no	no	-0.03	-0.04	0.02	0.17	0.11	0.035	-0.18	-0.2	0.34	0.18	0.04	-0.22	0.23
P23293	SGV1	YPR161C	S	no	no	no	0.16	0.11	0.25	0.18	0.43	0.32	-0.19	-0.16	0.31	0.5	0.2	-0.35	0.23
Q12508	RMD5	YDR255C	S	yes	no	no	-0.31	-0.4	-0.37	-0.48	0.7	0.695	0.21	0.03	-0.06	-0.26	1.09	0.51	0.23
P36012	CSE4	YKL049C	S	yes	no	no	0.05	-0.1	0.49	0.05	1.94	1.72	0.09	0.09	0.24	0.46	1.71	-0.03	0.23
Q12043	TGL5	YOR081C	S	no	no	no	-0.06	0.16	-0.08	0.02	0.01	0.005	-0.05	0.06	0.16	0.32	0	-0.01	0.23
P03069	GCN4	YEL009C	S	yes	no	no	-0.89	-1.01	-0.96	-0.96	0.71	0.58	-0.22	-0.2	-0.89	-0.57	1.6	0.75	0.23
P40024	ARB1	YER036C	P	no	no	no	0.16	0.15	0.12	0.13	0.6	0.69	0.34	0.45	0.29	0.45	0.51	0.26	0.23
P19414	ACO1	YLR304C	L	no	no	no	0.17	0.14	0.78	0.3	0.2	0.195	-0.55	-0.36	0.63	0.53	-0.15	-0.8	0.23
P41338	ERG10	YPL028W	S	no	no	no	-0.06	0.06	-0.1	-0.03	0.37	0.485	-0.31	0.11	0.23	0.16	0.46	-0.07	0.23
P38140	ERT1	YBR239C	C	no	no	no	-0.06	0.11	-0.23	-0.21	0.33	0.125	0.2	0.17	0.14	0.1	0.33	0.28	0.22
Q04368	CSI1	YMR025W	D	no	no	no	0.25	-0.17	0.45	0.12	0.11	-0.105	-0.03	-0.29	0.73	0.03	-0.16	-0.32	0.22
P38989	SMC2	YFR031C	K	no	no	no	-0.04	0	0.31	0.08	0.02	0.045	0.13	0.13	0.31	0.31	-0.06	0.04	0.22
Q12427	STB3	YDR169C	S	no	no	no	-0.13	-0.12	-0.28	-0.31	0.28	0.31	0.07	0.05	-0.08	0.1	0.51	0.27	0.22
P38321	YBR225W	YBR225W	G	no	no	no	0.08	0.11	-0.09	0.03	0.24	0.135	0.15	0.07	0.24	0.27	0.16	0.08	0.22
Q07684	YDL233W	YDL233W	Y	no	no	no	-0.22	-0.16	0.09	-0.18	0.21	0.09	-0.06	0.16	-0.03	0.23	0.27	0.17	0.22
P0CX99	YFL068W	YFL068W	M	no	yes	no	-0.65	0.07	-1.35	-1.23	-1.23	-0.385	0.04	0.38	-1.19	0.04	-0.02	1	0.22
P53118	ROG1	YGL144C	S	no	no	no	0	0.03	-0.14	-0.09	0.05	0.005	0.4	0.19	0.21	0.13	0.08	0.35	0.22
P53237	LST7	YGR057C	S	no	no	no	-0.48	-0.78	-0.67	-0.64	-0.35	-0.17	0.12	-0.38	-0.21	-0.63	0.38	0.51	0.22
P40585	PAU15	YIR041W	V	no	no	no	-0.59	-0.36	-0.87	-0.57	-0.7	-0.425	0.04	0.06	-0.5	-0.25	0.03	0.65	0.22
Q08750	MUM3	YOR298W	G	no	no	no	-0.12	-0.13	-0.35	-0.05	0.2	-0.09	0.45	0.27	0.23	-0.11	0.22	0.52	0.22
P21651	REC107	YJR021C	V	no	no	no	-0.55	-0.45	-0.48	-0.55	-0.35	-0.135	-0.22	-0.09	-0.26	-0.32	0.27	0.35	0.22
Q02794	STD1	YOR047C	F	no	no	no	-0.2	-0.28	-0.68	-0.32	-0.05	-0.035	0.16	0.19	-0.06	-0.25	0.33	0.55	0.22
Q07845	GRC3	YLL035W	V	no	no	no	0.04	0.11	-0.03	-0.08	0.17	0.115	0.36	0.36	0.23	0.22	0.13	0.35	0.22
Q03824	INP2	YMR163C	T	no	no	no	0.03	0.11	-0.17	-0.04	0.27	0.1	0.34	0.08	0.31	0.09	0.2	0.23	0.22
Q06344	ESF1	YDR365C	A	no	no	no	-0.32	-0.27	-0.11	-0.37	0.24	0.235	0.06	0.22	-0.06	-0.04	0.51	0.41	0.22
Q12734	CSR2	YPR030W	Q	no	no	no	-0.05	-0.05	-0.17	-0.06	0.16	0.01	0.22	0.06	0.06	0.21	0.17	0.22	0.22
P39998	EDC3	YEL015W	S	yes	no	no	0.1	0.08	0.32	0.2	1.3	0.94	-0.06	-0.09	0.34	0.44	0.95	-0.25	0.22
P36523	MRPL15	YLR312W-A	E	no	no	no	0.07	-0.13	-0.3	0.12	-0.32	-0.055	0.44	0.77	0.36	-0.04	-0.13	0.67	0.22
P36534	MRPL40	YPL173W	S	no	no	no	0.19	0.08	0.07	0.15	0.78	0.615	-0.63	-0.33	0.24	0.44	0.58	-0.6	0.22
Q12086	DIN7	YDR263C	G	no	no	no	-0.02	-0.09	0.1	-0.04	0.01	-0.145	0.28	0.3	0.28	0.13	-0.06	0.3	0.22
P17119	KAR3	YPR141C	E	no	no	no	0.29	0.1	0.72	0.22	0.56	0.165	0.68	0.59	0.56	0.55	0.03	0.3	0.22
Q03868	SPO71	YDR104C	D	no	yes	no	-0.03	-0.08	0.02	0.05	0.15	-0.04	1.92	1.82	0.26	0.16	0.07	1.88	0.22
P29467	MEI4	YER044C-A	S	no	no	no	-0.35	-0.6	-0.06	-0.13	-0.06	-0.02	0.52	0.12	-0.04	-0.09	0.25	0.61	0.22
P39987	ECM10	YEL030W	L	no	no	no	-0.21	-0.25	0.15	-0.14	-0.03	-0.085	-0.04	-0.02	0.11	0.1	0.06	0.08	0.22
P32784	SCT1	YBL011W	P	no	no	no	-0.09	0.09	-0.22	-0.14	-0.21	-0.125	0.25	0.46	-0.05	0.31	-0.08	0.45	0.22
P22147	XRN1	YGL173C	G	no	no	no	0.23	0.13	0.11	0.09	0.36	-0.055	0.34	0.32	0.35	0.36	0.01	0.19	0.22
P36102	PAN3	YKL025C	D	no	yes	no	0.03	-0.02	-0.3	0.02	0.12	0.025	1.83	2.11	0.13	0.17	0.14	2.04	0.22
P12689	REV1	YOR346W	G	no	no	no	-0.09	-0.25	-0.05	-0.09	0.17	0.065	0.3	0.17	0.16	0.03	0.24	0.36	0.22
P15938	PRP16	YKR086W	G	no	no	no	0.04	0.06	-0.15	0	0.27	-0.02	0.47	0.35	0.22	0.19	0.14	0.42	0.22
P07245	ADE3	YGR204W	A	no	no	no	0.18	0.29	0.21	0.15	0.3	0.205	0.31	0.46	0	0.85	0.05	0.18	0.22
Q08204	SMC5	YOL034W	T	no	no	no	0.27	0.16	0.35	0.27	0.34	0.09	0.33	0.14	0.55	0.41	-0.05	-0.03	0.22
P53150	LIF1	YGL090W	S	no	no	no	-0.24	-0.25	0.09	-0.4	-0.05	0.065	0.3	0.12	0.08	-0.05	0.21	0.41	0.22
Q07560	CRD1	YDL142C	I	no	no	no	0.03	-0.01	-0.62	-0.36	-0.55	-0.295	-0.34	-0.19	0.08	-0.12	-0.18	-0.03	0.22
Q03532	HAS1	YMR290C	A	no	no	no	0.11	-0.08	-0.01	0.07	-0.07	-0.095	-0.15	-0.1	0.19	0.29	-0.11	-0.15	0.22
P47043	ZAP1	YJL056C	D	no	yes	no	-0.18	0	-0.13	-0.15	-0.03	-0.09	0.82	0.85	0.09	0.1	0.06	0.95	0.21
P38873	KOG1	YHR186C	P	no	no	no	-0.25	-0.22	-0.3	-0.21	0.06	-0.05	0.12	0.04	0.03	-0.11	0.25	0.33	0.21
P40026	KRE29	YER038C	G	no	no	no	-0.16	-0.21	0.04	-0.16	0.3	0.015	0.56	0.23	0.21	-0.04	0.28	0.52	0.21
Q06213	NUT2	YPR168W	N	no	no	no	-0.36	-0.38	0.15	-0.22	0.41	0.34	0.29	0.1	0.06	-0.05	0.58	0.4	0.21
P38255	RXT2	YBR095C	T	no	no	no	0.13	0.01	0.06	0.08	0.79	0.615	-0.38	-0.28	0.32	0.23	0.63	-0.4	0.21
Q04082	GPI19	YDR437W	Y	no	no	no	-0.49	-0.41	-0.28	-0.06	-0.32	-0.27	0.32	0.27	-0.02	-0.18	0.02	0.61	0.21
P19358	SAM2	YDR502C	S	no	no	no	0.2	0.24	0.67	0.41	0.48	0.505	-0.62	-0.46	0.55	0.63	0.11	-0.92	0.21
P17890	RPC31	YNL151C	S	yes	no	no	-0.23	-0.35	-0.07	-0.19	1.68	2.42	-0.54	-0.31	0.05	-0.05	2.26	-0.22	0.21
Q12457	NSI1	YDR026C	D	no	yes	no	-0.13	-0.19	-0.03	-0.13	0.15	0.13	2.04	2.34	0.07	0.1	0.26	2.31	0.21
P25607	YCR101C	YCR101C	I	no	no	no	-0.3	-0.29	-0.09	0.03	-0.13	-0.13	0.33	0.07	0.08	0.02	0.03	0.36	0.21
P0CX94	YER190C-B	YER190C-B	M	no	yes	no	-0.71	-0.07	-1.07	-1.34	-1.17	-0.475	0.12	0.35	-1.18	0.01	-0.02	1.03	0.21
Q12121	YDL211C	YDL211C	L	no	no	no	-0.04	0.11	-0.32	-0.03	0.1	0.11	0.11	-0.02	0.22	0.05	0.18	0.12	0.21
P0CF17	YML002W	YML002W	D	no	yes	no	-0.37	-0.5	-0.18	-0.12	-0.19	-0.105	1.06	0.84	0.03	-0.2	0.15	1.24	0.21
P0CE96	YLR156W	YLR156W	K	no	yes	no	-0.7	-0.18	NA	-0.92	-0.7	-0.2	0.19	0.29	-0.48	-0.31	0.15	0.84	0.21
Q03151	MTG1	YMR097C	H	no	no	no	0.05	-0.15	0.2	0.04	0.61	0.635	-0.51	-0.54	0.27	0.22	0.59	-0.56	0.21
P38783	FYV4	YHR059W	I	no	no	no	0	-0.32	-0.02	0.08	-0.21	-0.025	-0.42	-0.48	0.21	0.08	-0.05	-0.39	0.21
P38615	RIM11	YMR139W	N	no	no	no	-0.15	-0.16	-0.5	-0.31	-0.18	0.055	0.18	0.03	-0.04	-0.11	0.22	0.39	0.21
P23900	FPS1	YLL043W	S	no	no	no	-0.01	0.1	-0.08	-0.18	-0.22	-0.025	0.2	0.2	0.11	0.22	-0.08	0.24	0.21
P38137	PCS60	YBR222C	T	no	no	no	0.23	0.46	-0.02	0.15	0.16	0.04	0.01	0.14	0.02	0.81	-0.11	-0.13	0.21
Q03289	PFA5	YDR459C	A	no	no	no	-0.3	-0.12	-0.53	-0.32	-0.22	-0.015	-0.01	0.02	-0.1	-0.12	0.2	0.32	0.21
P40473	POG1	YIL122W	K	no	no	no	-0.2	-0.16	-0.23	-0.14	0.03	0.025	-0.01	-0.01	-0.02	0.08	0.21	0.17	0.21
P53292	MRPS35	YGR165W	S	no	no	no	0.19	-0.05	-0.15	0.17	0.12	0.005	-0.34	-0.32	0.31	0.18	0.02	-0.37	0.21
P36520	MRPL10	YNL284C	K	no	no	no	-0.12	-0.06	-0.45	-0.28	-0.34	-0.045	0.03	0.29	-0.06	0.02	0.04	0.39	0.21
P33550	KTR2	YKR061W	Q	no	no	no	-0.26	-0.24	-0.3	-0.42	-0.32	-0.14	0.22	0.17	-0.09	-0.1	0.08	0.5	0.21
P35201	MIF2	YKL089W	D	no	no	no	0.34	0.16	0.63	0.34	1.17	0.725	1.09	1.03	0.47	0.69	0.58	0.69	0.21
P38138	ROT2	YBR229C	V	no	no	no	0.18	0.13	0.2	0.27	-0.31	-0.265	-0.01	-0.11	0.4	0.41	-0.48	-0.26	0.21
P38972	ADE6	YGR061C	T	no	no	no	-0.03	0.04	0.13	0.13	0.09	-0.07	0.19	0.14	0.23	0.33	-0.06	0.1	0.21
P31377	SYN8	YAL014C	D	no	no	no	-0.69	-0.5	-0.81	-0.57	-0.47	0.02	-0.4	-0.05	-0.62	-0.24	0.42	0.42	0.21
P11484	SSB1	YDL229W	A	no	no	no	-0.31	0.34	0.45	-0.16	-0.41	0.01	0.08	0.88	-0.17	0.74	-0.28	0.4	0.21
P47113	BFA1	YJR053W	S	no	no	no	-0.06	-0.08	0.18	-0.07	0.7	0.365	0.29	0.38	0.18	0.22	0.54	0.34	0.21
P30656	PRE2	YPR103W	Q	no	no	no	0.15	0.01	0.28	0.1	0.4	0.135	-0.83	-0.5	0.14	0.55	0.13	-0.8	0.21
P40009	YND1	YER005W	L	no	no	no	0.01	0.09	-0.17	-0.1	0.16	0.17	0.29	0.39	0.11	0.22	0.21	0.38	0.21
Q06489	MRI1	YPR118W	S	no	no	no	-0.13	-0.1	-0.46	-0.26	-0.32	-0.07	-0.09	0.32	-0.18	0.13	0.04	0.35	0.21
Q03210	NGL3	YML118W	D	no	no	no	-0.3	-0.22	0.09	-0.34	-0.01	-0.04	0.41	0.44	-0.05	0.08	0.17	0.62	0.21
P34220	YBL055C	YBL055C	W	no	no	no	-0.1	-0.05	-0.24	-0.11	-0.04	0.12	0.16	0.25	0.06	0.1	0.17	0.33	0.21
P34223	SHP1	YBL058W	A	no	no	no	0	0.08	-0.15	-0.04	0.43	0.265	-0.05	0.31	-0.04	0.38	0.38	0.16	0.2
P42951	LSB6	YJL100W	S	no	no	no	0	0.17	-0.33	-0.09	0.1	0.13	0.31	0.26	0.07	0.21	0.18	0.35	0.2
P32486	KRE6	YPR159W	P	no	no	no	0.01	-0.01	-0.36	-0.11	-0.02	0.005	0.17	0.1	0.03	0.14	0.11	0.25	0.2
Q08224	THI20	YOL055C	T	no	no	no	-0.05	-0.01	0.15	-0.12	0.03	0.03	0.14	0.15	0.17	0.21	0.04	0.15	0.2
P38699	STB5	YHR178W	D	no	no	no	-0.37	-0.15	-0.02	-0.31	0.02	-0.09	0.19	0.03	-0.01	-0.01	0.18	0.32	0.2
P23255	TAF2	YCR042C	M	no	no	no	-0.05	-0.06	0.16	-0.06	0.02	-0.13	0.15	0.14	0.27	0.12	-0.05	0.15	0.2
Q02457	TBF1	YPL128C	D	no	yes	no	0.13	0.3	-0.07	0.14	0.25	-0.005	2.37	2.85	0.27	0.37	0	2.49	0.2
Q12267	SMC4	YLR086W	S	no	no	no	0.02	0.06	0.25	0.08	0.36	0.25	0.2	0.25	0.3	0.31	0.2	0.12	0.2
Q06822	ASA1	YPR085C	R	no	no	no	-0.2	-0.31	-0.14	-0.13	-0.09	-0.04	0.19	0.08	0.11	-0.11	0.13	0.33	0.2
Q12107	APC9	YLR102C	N	no	no	no	0.17	0.03	0.46	0.01	0.58	0.43	0.32	0.35	0.31	0.43	0.34	0.17	0.2
P06784	STE7	YDL159W	F	no	no	no	0.16	0.11	0.1	0.14	0.12	0.15	0.02	-0.04	0.33	0.33	0.01	-0.14	0.2
P53974	ARK1	YNL020C	N	no	no	no	0.06	0.01	0.13	-0.02	0.24	0.06	0.33	0.28	0.17	0.31	0.11	0.26	0.2
P38996	NAB3	YPL190C	S	no	no	no	-0.41	-0.29	-0.06	-0.3	-0.13	0.01	-0.14	-0.02	-0.26	0.13	0.21	0.19	0.2
P24309	DBR1	YKL149C	T	no	no	no	-0.05	-0.07	0.16	0.06	0	0.13	0.02	-0.13	0.19	0.26	0.04	-0.08	0.2
Q12128	BAG7	YOR134W	F	no	no	no	0.08	0.04	0.19	-0.05	0.86	0.17	0.17	-0.09	0.23	0.29	0.45	-0.03	0.2
P43590	YFR006W	YFR006W	C	no	no	no	0.14	0.17	-0.19	0.05	0.12	0.085	-0.14	0	0.12	0.37	0.06	-0.11	0.2
O13529	ECM12	YHR021W-A	N	no	no	no	-0.68	-0.36	-0.66	-0.55	-0.21	-0.23	-0.21	-0.5	-0.23	-0.5	0.34	0.21	0.2
Q3E826	YKL068W-A	YKL068W-A	Q	no	no	no	-0.2	-0.44	-0.6	-0.45	-0.2	0.015	-0.67	-0.33	-0.19	-0.26	0.33	-0.08	0.2
Q05948	YLR225C	YLR225C	A	no	no	no	0.11	0.08	-0.17	0.23	-0.11	-0.205	-0.52	-0.65	0.31	0.22	-0.22	-0.65	0.2
Q05867	YLR283W	YLR283W	M	no	no	no	-0.25	-0.24	-0.33	-0.25	-0.37	-0.08	-0.44	-0.13	-0.1	-0.03	0.04	-0.02	0.2
Q12275	YOR093C	YOR093C	D	no	no	no	0.07	0.06	-0.09	0.12	-0.01	-0.125	0.42	0.37	0.36	0.12	-0.11	0.36	0.2
P53850	RTC4	YNL254C	V	no	no	no	-0.05	-0.06	-0.19	-0.21	0.04	0.13	0.19	0.19	0.02	0.12	0.21	0.32	0.2
P38284	ICS2	YBR157C	G	no	no	no	-0.35	-0.41	-0.46	-0.25	-0.25	0.005	-0.3	-0.17	-0.15	-0.18	0.25	0.13	0.2
Q3E842	YMR122W-A	YMR122W-A	A	no	no	no	-0.81	-0.54	-0.23	-0.96	-0.48	-0.045	-0.62	-0.11	-1	0.12	0.37	0.27	0.2
P27636	CDC15	YAR019C	N	no	no	no	0	0.16	0.07	-0.02	0.15	0.085	0.69	0.6	0.24	0.26	0.07	0.59	0.2
P38850	RTT107	YHR154W	S	no	no	no	0.17	0.01	0.23	0.23	0.37	0.17	0.21	0.04	0.45	0.26	0.11	-0.04	0.2
Q12036	PPT2	YPL148C	S	no	no	no	-0.66	-0.92	-1.01	-0.74	-0.78	-0.285	-0.61	-0.6	-0.54	-0.72	0.3	0.23	0.2
Q03262	PGM3	YMR278W	L	no	no	no	0.1	0.14	0.25	0.23	0.25	0.015	-0.05	0.03	0.37	0.38	-0.05	-0.19	0.2
P39006	PSD1	YNL169C	S	no	no	no	0	0.23	-0.38	-0.23	-0.38	-0.08	0.21	0.31	0.1	0.1	-0.14	0.36	0.2
P53832	WSC2	YNL283C	H	no	no	no	-0.32	-0.15	-0.29	-0.48	-0.41	-0.25	0.08	0.19	-0.26	0.03	-0.02	0.45	0.2
Q12748	CTF3	YLR381W	S	no	no	no	-0.06	-0.01	-0.19	-0.06	0	-0.175	0.36	0.2	0.16	0.07	-0.01	0.36	0.2
Q06820	MDM36	YPR083W	D	no	no	no	-0.16	-0.18	-0.17	-0.23	0.11	-0.075	0.27	0.04	0.15	-0.13	0.2	0.34	0.2
P53123	MRM2	YGL136C	I	no	no	no	-0.42	-0.48	-0.17	-0.37	-0.27	-0.17	-0.07	-0.19	-0.08	-0.25	0.14	0.23	0.2
P32612	PAU2	YEL049W	V	no	no	no	-0.32	-0.12	-1.13	-0.81	-0.88	-0.415	-0.06	0.05	-0.51	-0.29	-0.05	0.59	0.2
Q12404	MPD1	YOR288C	L	no	no	no	0.22	0.13	-0.06	0.2	-0.53	-0.395	-0.6	-0.85	0.33	0.32	-0.59	-0.85	0.2
P48743	RFX1	YLR176C	V	no	no	no	0.13	0.26	0.2	-0.02	0.3	0.045	0.29	0.13	0.33	0.36	0.03	0.07	0.2
P40028	YEN1	YER041W	G	no	no	no	-0.11	-0.08	0.03	-0.27	-0.05	-0.035	0.29	0.17	0.15	0.04	0.07	0.34	0.2
P40450	BNR1	YIL159W	D	no	yes	no	0.09	0.07	0.36	0.13	0.35	0.075	1.66	1.55	0.39	0.33	0.05	1.44	0.2
Q08905	FRE3	YOR381W	Y	no	no	no	-0.45	-0.31	-0.19	-0.35	-0.17	-0.115	0.28	0.16	-0.06	-0.19	0.18	0.55	0.2
P32915	SEC61	YLR378C	S	no	no	no	0.12	0.29	-0.35	-0.23	-0.28	-0.02	0.22	0.42	0.03	0.29	-0.11	0.36	0.2
P41811	SEC27	YGL137W	K	no	no	no	0.25	0.26	0.2	0.12	0.14	-0.04	0.27	0.46	0.42	0.39	-0.16	0.16	0.2
P53861	ELA1	YNL230C	K	no	no	no	-0.36	-0.55	-0.4	-0.39	-0.03	-0.11	0.04	-0.05	-0.12	-0.33	0.36	0.42	0.2
Q07478	SUB2	YDL084W	S	no	no	no	-0.04	-0.23	-0.36	-0.21	-0.19	-0.03	0.19	0.22	-0.01	-0.01	0.1	0.42	0.2
P25638	TAH1	YCR060W	S	no	no	no	-0.71	-0.68	-0.57	-0.7	-0.67	0.025	-0.77	-0.37	-0.77	-0.16	0.34	0.1	0.2
P31384	CCR4	YAL021C	N	no	no	no	-0.05	0.12	0.02	0.1	0.34	0.14	-0.12	0.04	0.09	0.4	0.19	-0.09	0.2
P02557	TUB2	YFL037W	R	no	no	no	0.1	0.12	0.16	0.14	0.35	0.425	0.14	0.35	0.19	0.47	0.26	0.12	0.2
P06782	SNF1	YDR477W	S	no	no	no	-0.01	0.14	-0.21	0.01	0.03	0.02	-0.02	0.11	0.17	0.19	0.04	0.06	0.2
P40510	SER33	YIL074C	S	yes	no	no	0.15	0.17	0.29	0.2	1.15	1.4	-0.34	-0.17	0.54	0.26	1.07	-0.46	0.2
Q02648	TRM44	YPL030W	T	no	no	no	0.18	0.11	0.35	0.35	0.61	0.575	-0.16	-0.19	0.41	0.47	0.35	-0.42	0.19
P11746	MCM1	YMR043W	S	no	no	no	-0.48	-0.31	-0.35	-0.38	-0.1	0.145	-0.08	0.43	-0.51	0.13	0.4	0.56	0.19
P47169	MET5	YJR137C	T	no	no	no	-0.08	0.02	0.6	0.08	0.16	0.005	0.15	0.11	0.39	0.29	-0.07	-0.03	0.19
P40046	VTC1	YER072W	S	no	no	no	-0.94	-1.16	-0.78	-1.27	-1.76	-0.785	-0.83	-0.31	-1.13	-0.56	-0.24	0.47	0.19
P33893	PET112	YBL080C	L	no	no	no	0.15	0.38	0.06	0.15	0.12	0.04	-0.03	-0.08	0.39	0.35	-0.11	-0.24	0.19
P40072	SLX8	YER116C	A	no	no	no	-0.35	-0.34	-0.38	-0.42	-0.17	-0.07	-0.1	0.07	-0.24	-0.12	0.25	0.36	0.19
P40577	MND2	YIR025W	A	no	no	no	0.11	0.02	0.56	-0.04	0.67	0.405	0.11	0.2	0.12	0.58	0.38	-0.01	0.19
P00127	QCR6	YFR033C	G	no	no	no	-0.51	-0.38	0.18	-0.7	-0.22	0.17	-0.3	0.09	-0.32	-0.01	0.33	0.25	0.19
Q05958	ECM22	YLR228C	T	no	no	no	-0.17	0.03	-0.25	-0.27	-0.11	-0.09	0.33	0.29	-0.05	0.09	0.07	0.48	0.19
P35207	SKI2	YLR398C	S	no	no	no	-0.19	-0.11	-0.07	-0.05	0.29	0.31	-0.07	0	0.12	0.05	0.41	0.07	0.19
P34087	RPB7	YDR404C	F	no	no	no	-0.48	-0.47	-0.75	-0.83	-0.78	-0.165	-0.34	0.01	-0.64	-0.24	0.16	0.47	0.19
P21372	PRP5	YBR237W	E	no	no	no	-0.17	-0.16	-0.02	-0.16	0.34	0.3	0.33	0.46	0.09	0.03	0.45	0.52	0.19
P25270	MRM1	YOR201C	T	no	no	no	-0.08	0.09	-0.22	-0.08	0.1	0.165	0.08	0.16	-0.03	0.27	0.21	0.19	0.19
P40445	YIL166C	YIL166C	S	no	no	no	-0.23	-0.29	-0.53	-0.27	-0.06	-0.21	0.21	0.06	-0.06	-0.22	0.2	0.47	0.19
Q8TGU6	YBR182C-A	YBR182C-A	K	no	no	no	NA	NA	-0.3	-0.32	-0.15	-0.11	-0.01	-0.13	0.04	-0.29	0.18	0.24	0.19
Q12515	PAR32	YDL173W	A	yes	no	no	-0.3	-0.15	-0.04	-0.31	1.04	1.36	-0.31	-0.01	-0.18	0.16	1.4	0.04	0.19
Q08974	YPL257W	YPL257W	T	no	no	no	-0.22	-0.3	-0.45	-0.47	-0.1	-0.245	0.26	-0.31	0.18	-0.52	0.19	0.34	0.19
Q06595	YPR196W	YPR196W	S	no	no	no	-0.1	-0.16	-0.08	-0.12	-0.03	-0.06	0.39	0.19	0.14	0	0.07	0.41	0.19
P47051	AIM22	YJL046W	S	no	no	no	0.15	-0.03	-0.1	-0.17	0.5	0.83	0.3	0.27	0.24	0.06	0.7	0.32	0.19
Q08981	ACM1	YPL267W	I	no	no	no	0.35	0.06	0.7	0.23	1.38	0.775	-0.64	-0.61	0.47	0.57	0.74	-0.96	0.19
Q08956	YIG1	YPL201C	G	no	no	no	0.04	0.03	-0.43	0.02	0.09	0.06	0.56	0.28	0.14	0.06	0.16	0.51	0.19
P24583	PKC1	YBL105C	S	no	no	no	-0.01	0.12	-0.14	-0.21	-0.06	-0.055	0.48	0.45	0.19	0.06	0	0.53	0.19
Q05043	RSF1	YMR030W	K	no	no	no	-0.13	-0.23	-0.43	-0.25	0.21	0.095	-0.05	0	0.02	-0.16	0.41	0.24	0.19
P34758	SCD5	YOR329C	S	no	no	no	-0.05	-0.02	0.01	-0.01	0.12	0.01	0.26	0.29	0.05	0.29	0.08	0.29	0.19
P33757	SPO23	YBR250W	L	no	no	no	-0.14	-0.25	-0.39	0.11	0.03	-0.03	0.43	0.09	0.07	-0.02	0.17	0.43	0.19
Q04216	DLT1	YMR126C	S	no	no	no	-0.28	-0.28	-0.86	-0.48	-0.33	-0.18	0.01	0.06	-0.12	-0.46	0.22	0.51	0.19
P42948	SET4	YJL105W	T	no	no	no	0.01	0.07	0.35	0.13	-0.06	0.215	-0.01	-0.17	0.21	0.45	-0.06	-0.23	0.19
P40310	TOK1	YJL093C	T	no	no	no	-0.26	-0.14	-0.43	-0.28	-0.28	-0.13	0.26	0.3	-0.07	-0.11	0.07	0.56	0.19
P08432	SPE1	YKL184W	S	no	no	no	0.05	0.06	-0.44	-0.22	0.25	0.36	0.26	0.4	0.1	0	0.44	0.47	0.19
P35844	KES1	YPL145C	S	no	no	no	0	0.06	-0.43	-0.39	0.12	0.225	0.31	0.44	-0.11	0.1	0.36	0.57	0.19
Q12436	ZRT2	YLR130C	V	no	no	no	-0.18	-0.1	-0.42	-0.32	-0.39	-0.11	0.11	0.41	-0.24	0.11	0.01	0.52	0.19
P28240	ICL1	YER065C	P	no	no	no	-0.24	-0.1	-0.59	-0.25	-0.1	-0.06	0.03	0.09	-0.19	-0.03	0.22	0.36	0.19
Q02784	GRX5	YPL059W	F	no	no	no	-0.41	-0.55	-0.08	-0.47	-1.4	-0.605	-1.76	-1.32	0.36	-0.74	-0.63	-1.16	0.19
P39083	RGA1	YOR127W	A	no	no	no	0.02	0.04	-0.07	-0.18	0.08	0.06	0.61	0.59	0.19	0.1	0.12	0.65	0.19
Q08965	BMS1	YPL217C	E	no	no	no	0.21	0.22	0.24	0.13	0.15	-0.01	0.35	0.59	0.31	0.47	-0.13	0.27	0.19
P39685	POM152	YMR129W	E	no	no	no	0.38	0.15	0.28	0.47	-0.26	-0.345	-0.01	-0.23	0.78	0.24	-0.62	-0.44	0.19
P16649	TUP1	YCR084C	T	no	no	no	-0.43	-0.25	-0.28	-0.32	-0.11	-0.035	0.05	0.21	-0.33	0.07	0.25	0.45	0.19
P09032	GCD1	YOR260W	S	no	no	no	-0.03	0.03	-0.09	-0.1	-0.12	-0.035	0.12	0.24	0.1	0.18	-0.03	0.23	0.19
P52911	EXG2	YDR261C	P	no	no	no	-0.07	-0.18	-0.3	-0.29	-0.3	-0.165	0.13	0.05	-0.06	0.01	-0.02	0.3	0.19
Q03195	RLI1	YDR091C	S	yes	no	no	0.1	0.11	-0.01	0.27	1.42	1.25	-0.2	-0.17	0.36	0.26	1.22	-0.3	0.19
P54114	ALD3	YMR169C	P	no	no	no	-0.14	-0.12	-0.53	-0.22	0.21	0.05	0.14	0.12	-0.1	-0.03	0.38	0.38	0.19
P32357	AAR2	YBL074C	N	no	no	no	-0.18	-0.05	-0.2	-0.1	-0.12	-0.065	0.57	0.42	0.12	0	0.04	0.63	0.19
P40014	SPC25	YER018C	A	no	no	no	-0.44	-0.29	-0.97	0.02	-0.27	-0.065	-0.41	0.05	-0.47	0.01	0.25	0.24	0.19
P48361	ASK10	YGR097W	S	yes	no	no	-0.06	0.11	0.33	-0.1	1.13	1.425	0.18	0.09	0.19	0.33	1.21	0.07	0.19
P32501	GCD6	YDR211W	A	no	no	no	0.21	-0.05	0.28	0.16	0.28	0.22	0.42	0.37	0.44	0.23	0.1	0.25	0.19
P19097	FAS2	YPL231W	K	no	no	no	-0.15	-0.18	-0.51	-0.06	-0.32	-0.49	0.27	0.32	0.01	-0.09	-0.18	0.52	0.19
P32347	HEM12	YDR047W	G	no	no	no	-0.27	0.05	-0.19	-0.24	-0.14	0.06	-0.16	0.17	-0.07	0.1	0.12	0.17	0.18
P48524	BUL1	YMR275C	A	no	no	no	0.13	0.23	-0.07	0.03	0.18	0.065	0.3	0.22	0.22	0.29	0.04	0.18	0.18
P00425	COX5B	YIL111W	L	no	no	no	-0.55	-0.84	-0.6	-0.83	-1.2	-0.405	-0.91	-0.14	-0.42	-0.63	-0.1	0.18	0.18
P38257	MMS4	YBR098W	S	no	no	no	0.03	-0.1	0.32	0.06	0.36	0.08	0.34	0.15	0.2	0.32	0.14	0.17	0.18
P50085	PHB2	YGR231C	N	no	yes	no	0.01	-0.06	-0.26	-0.17	0.01	0.355	0.8	1.11	0.03	0.08	0.3	1.08	0.18
P53900	GIM3	YNL153C	E	no	yes	no	-0.35	-0.44	-0.42	-0.46	-0.32	-0.21	0.4	0.69	-0.47	0	0.15	0.96	0.18
Q99359	RAD61	YDR014W	R	no	no	no	0.13	-0.17	0.09	0.1	0.29	0.045	0.26	-0.14	0.38	0.05	0.13	0.02	0.18
P34252	SLD2	YKL108W	Y	no	no	no	0.15	0.29	0.57	0.34	0.92	0.44	0.01	0.12	0.37	0.66	0.34	-0.27	0.18
Q03407	PKH1	YDR490C	G	no	no	no	0.04	0.13	-0.15	-0.08	0.11	0.045	0.24	0.3	0.04	0.28	0.09	0.29	0.18
P36143	GLG1	YKR058W	Y	no	no	no	-0.32	-0.21	-0.51	-0.22	-0.25	-0.105	0.15	0.2	-0.15	-0.12	0.14	0.49	0.18
P32800	PEX2	YJL210W	S	no	no	no	-0.59	-0.33	-0.77	-0.62	-0.69	-0.17	-0.36	0.08	-0.68	-0.11	0.15	0.44	0.18
P38851	LAM1	YHR155W	H	no	no	no	-0.11	-0.17	-0.33	-0.24	-0.19	-0.275	0.48	0.17	0.07	-0.14	-0.02	0.54	0.18
P25616	YCR015C	YCR015C	K	no	no	no	-0.12	-0.23	0.03	-0.15	0.07	0.105	0.22	0.14	0.17	-0.04	0.21	0.3	0.18
P47022	YJL118W	YJL118W	A	no	no	no	-0.37	-0.01	-0.24	-0.48	-0.46	-0.15	-0.04	0.1	-0.34	0.14	-0.03	0.31	0.18
Q3E763	YDR246W-A	YDR246W-A	R	no	no	no	-0.2	-0.14	-0.04	-0.13	-0.08	-0.075	0.02	0.23	-0.07	0.17	0.05	0.25	0.18
Q12179	YPL245W	YPL245W	H	no	no	no	-0.03	0.15	-0.17	-0.13	-0.11	0.07	-0.18	0.09	-0.05	0.32	0.03	0	0.18
P42845	STB1	YNL309W	S	no	no	no	-0.02	0.24	0.18	-0.01	0.74	0.505	-0.13	-0.01	0.06	0.5	0.53	-0.17	0.18
P06778	RAD52	YML032C	N	no	yes	no	-0.17	0	-0.26	-0.32	-0.05	0.03	0.56	0.8	-0.19	0.17	0.18	0.87	0.18
Q06208	RIF2	YLR453C	E	no	no	no	-0.13	-0.32	0.03	-0.22	0.19	-0.005	0.73	0.26	0.09	-0.06	0.25	0.66	0.18
P53971	FAP1	YNL023C	T	no	no	no	0.11	0.28	-0.07	0.08	-0.06	-0.015	0.24	0.35	0.12	0.43	-0.14	0.2	0.18
P18634	ART10	YLR392C	A	no	no	no	0.14	0.09	-0.11	-0.08	0.21	0.175	0.1	-0.11	0.31	0.07	0.18	-0.02	0.18
Q06506	RRP9	YPR137W	S	no	no	no	0.12	0.08	0.3	0.23	0.92	0.65	-0.14	-0.01	0.26	0.46	0.6	-0.26	0.18
P53283	TPO2	YGR138C	S	no	no	no	-0.28	-0.15	0.34	-0.04	0.16	0.57	0.23	0.44	0.04	0.26	0.4	0.37	0.18
Q05998	THI7	YLR237W	S	no	no	no	0.02	0.13	-0.2	0.03	-0.15	-0.11	0.38	0.32	0.17	0.17	-0.13	0.36	0.18
P05030	PMA1	YGL008C	T	no	no	no	-0.32	0.03	0.32	-0.08	-0.46	-0.365	0.65	0.8	0.03	0.3	-0.4	0.74	0.18
Q08217	PSK2	YOL045W	T	no	no	no	-0.06	-0.07	0.01	-0.08	0.18	0.025	0.52	0.24	0.22	0.03	0.15	0.43	0.18
P0CX44	RPL1B	YGL135W	S	no	no	no	-0.86	-1.08	-1.03	-0.88	-0.88	-0.115	-0.73	0.02	-1.18	-0.38	0.47	0.61	0.18
P34111	TFC3	YAL001C	V	no	no	no	0.07	0.08	0.03	-0.05	0.15	0.06	0.32	0.35	0.19	0.23	0.07	0.3	0.18
P32337	PSE1	YMR308C	S	no	no	no	0.08	0.03	-0.19	-0.08	-0.02	-0.09	0.53	0.5	0.13	0.14	-0.02	0.56	0.18
Q01846	MDM1	YML104C	P	no	no	no	-0.14	-0.2	-0.07	-0.18	0.02	-0.13	0.45	0.26	0.12	-0.05	0.09	0.5	0.18
P53322	TNA1	YGR260W	S	no	no	no	-0.07	0.04	-0.44	-0.22	-0.47	-0.09	0.09	0.22	0.11	-0.1	-0.11	0.33	0.18
P21825	SEC62	YPL094C	S	no	no	no	-0.27	-0.24	-0.55	-0.57	-0.66	-0.175	-0.21	0.08	-0.31	-0.14	-0.01	0.34	0.18
Q01532	LAP3	YNL239W	L	yes	no	no	0.18	0.13	-0.01	0.12	1.67	2.025	-0.57	-0.37	0.21	0.35	1.74	-0.58	0.18
Q12218	TIR4	YOR009W	A	no	no	no	-0.24	0.33	-0.4	-0.31	-0.33	-0.32	0.24	0.32	-0.2	0.25	-0.17	0.44	0.18
P23595	PPH22	YDL188C	D	no	no	no	-0.19	-0.19	-0.57	-0.41	-0.31	-0.06	0.27	0.49	-0.26	-0.07	0.16	0.72	0.18
P38840	ARO9	YHR137W	T	no	no	no	0.11	0.2	0.61	0.15	0.96	0.6	0.01	0.15	0.37	0.52	0.51	-0.19	0.18
P32323	AGA1	YNR044W	T	no	no	no	-0.29	-0.45	-0.03	-0.13	-0.52	-0.365	-0.28	-0.39	-0.12	0.02	-0.22	-0.11	0.18
P40507	AIR1	YIL079C	S	yes	no	no	-0.13	-0.21	-0.03	-0.03	1.45	1.605	-0.27	-0.14	0	0.14	1.63	-0.11	0.17
P25351	YCR023C	YCR023C	A	no	no	no	-0.07	-0.1	-0.47	-0.23	-0.28	-0.17	0.38	0.32	0.08	-0.17	-0.01	0.57	0.17
P32363	SPT14	YPL175W	G	no	no	no	-0.06	-0.13	0.2	-0.02	-0.02	-0.225	0.12	0.15	0.26	0.08	-0.12	0.14	0.17
P53125	ITC1	YGL133W	V	no	no	no	-0.57	-0.46	-0.12	-0.3	-0.23	-0.175	-0.04	-0.12	-0.16	-0.22	0.16	0.28	0.17
Q03212	EAR1	YMR171C	S	no	no	no	-0.12	-0.21	-0.45	-0.36	-0.21	-0.085	0.12	0.21	-0.09	-0.14	0.14	0.45	0.17
Q99177	BRR1	YPR057W	K	no	yes	no	-0.2	-0.2	-0.2	-0.13	-0.11	-0.08	0.69	0.94	-0.05	0.03	0.09	1	0.17
P32361	IRE1	YHR079C	R	no	no	no	-0.02	0.02	-0.05	0	0	-0.11	0.34	0.26	0.28	0.04	-0.04	0.31	0.17
P41056	RPL33B	YOR234C	A	no	no	no	-1.21	-1.5	-1.19	-1.44	-1.86	-0.965	-1.15	-0.41	-1.93	-0.4	-0.08	0.56	0.17
P43551	YFL052W	YFL052W	A	no	no	no	-0.03	-0.11	-0.66	-0.37	-0.48	-0.205	0.08	0.07	-0.02	-0.22	-0.05	0.37	0.17
Q02831	YPL077C	YPL077C	K	no	no	no	-0.03	0.01	0.32	-0.02	0.52	0.31	-0.4	-0.28	0.13	0.34	0.35	-0.41	0.17
P38887	YHR202W	YHR202W	I	no	no	no	0.35	0.46	0.1	0.25	-0.05	-0.09	-0.15	-0.21	0.48	0.44	-0.36	-0.47	0.17
P40483	YIL108W	YIL108W	V	no	no	no	0.16	0.36	0.06	0.03	0.15	0.185	0.07	0.2	0.19	0.46	0.02	-0.02	0.17
Q12253	YLR046C	YLR046C	A	no	no	no	-0.29	-0.05	-0.28	-0.24	-0.3	-0.17	0.33	0.36	-0.05	-0.05	-0.02	0.56	0.17
P38865	CTR2	YHR175W	D	no	no	no	-0.24	-0.41	-0.8	-0.32	-0.51	-0.15	0.05	0.28	-0.19	-0.36	0.11	0.61	0.17
P53057	YPS5	YGL259W	Q	no	no	no	0.15	-0.07	-0.54	-0.58	0.07	-0.355	0.35	0.12	-0.06	-0.13	0.12	0.5	0.17
Q3E7A9	CMC4	YMR194C-B	S	no	no	no	-0.8	-0.54	-0.82	-0.77	-0.98	-0.31	-0.6	-0.25	-0.6	-0.52	0.09	0.31	0.17
P35736	YKL050C	YKL050C	S	no	no	no	-0.13	0.04	-0.02	-0.08	0.33	0.505	0.22	0.28	0.04	0.2	0.47	0.3	0.17
Q12175	MSH5	YDL154W	S	no	no	no	-0.17	-0.16	-0.12	-0.13	0.03	0.115	0.23	0.12	0.12	-0.08	0.22	0.32	0.17
P47147	YMR1	YJR110W	E	no	no	no	-0.09	-0.09	-0.1	0.01	-0.04	-0.005	0.48	0.39	0.21	0	0.05	0.5	0.17
P50091	PEX21	YGR239C	P	no	no	no	-0.17	-0.15	0.39	0.11	0.27	0.465	-0.35	0.07	-0.04	0.46	0.32	-0.19	0.17
Q05919	VPS38	YLR360W	K	no	no	no	-0.24	-0.43	-0.38	-0.28	-0.01	-0.055	0.13	-0.1	0.05	-0.37	0.3	0.35	0.17
P38876	PTH1	YHR189W	S	no	no	no	-0.45	-0.21	-0.2	-0.46	-0.07	0.16	0.01	-0.07	-0.28	-0.05	0.38	0.3	0.17
P36027	MID2	YLR332W	L	no	no	no	-0.15	-0.21	-0.1	-0.27	-0.38	-0.18	0.03	-0.01	-0.05	0.03	-0.1	0.19	0.17
P05744	RPL33A	YPL143W	A	no	no	no	-1.08	-1.34	-1.1	-1.05	-1.6	-0.86	-0.71	-0.15	-1.73	-0.22	-0.09	0.71	0.17
Q06389	FRQ1	YDR373W	G	no	no	no	-0.6	-0.82	-0.78	-0.76	-0.95	-0.385	-0.5	-0.02	-0.58	-0.57	0.07	0.48	0.17
P16603	NCP1	YHR042W	P	no	no	no	0.04	0.18	-0.13	-0.14	-0.08	-0.02	0.34	0.37	-0.08	0.4	-0.04	0.37	0.17
P39081	PCF11	YDR228C	D	no	yes	no	0.15	0.15	0.01	0.12	0.44	0.195	1.28	1.53	0.29	0.26	0.21	1.3	0.17
P25646	PTC6	YCR079W	R	no	no	no	-0.14	0.2	-0.32	-0.16	0.13	0.19	0.05	0.11	-0.05	0.18	0.27	0.19	0.17
P07390	PET494	YNR045W	H	no	no	no	-0.09	-0.04	-0.51	-0.18	-0.34	-0.14	0.2	0.22	-0.07	-0.01	-0.04	0.42	0.17
P22353	MRPL8	YJL063C	T	no	no	no	-0.09	0.12	-0.24	-0.41	-0.14	0.29	-0.12	0.31	-0.28	0.3	0.23	0.25	0.17
P22438	MSM1	YGR171C	Q	no	no	no	0.14	0	-0.14	0.02	-0.11	-0.025	0.34	0.37	0.2	0.14	-0.07	0.35	0.17
P54784	ORC1	YML065W	A	no	no	no	0.11	0.05	0.13	0.11	0.55	0.405	0.32	0.22	0.3	0.23	0.38	0.17	0.17
P38799	YHR078W	YHR078W	E	no	no	no	-0.24	-0.25	-0.5	-0.39	-0.49	-0.265	0.27	0.06	-0.13	-0.23	-0.03	0.51	0.17
P32604	FBP26	YJL155C	G	no	no	no	0.06	-0.01	0	-0.22	0.06	0.175	0.02	0.11	0.25	0	0.16	0.11	0.17
Q12196	RIO1	YOR119C	S	no	no	no	0	-0.1	0.54	0.13	0.86	0.535	-0.29	-0.09	0.24	0.39	0.56	-0.33	0.17
P07271	PIF1	YML061C	P	no	no	no	0.15	0.24	0.27	0.25	0.92	0.925	0.1	-0.07	0.43	0.36	0.7	-0.21	0.17
P53721	RCF2	YNR018W	K	no	no	no	-0.34	-0.28	-0.35	-0.06	-0.4	-0.21	-0.79	-0.27	-0.44	0.27	-0.05	-0.27	0.17
P53953	SFB2	YNL049C	S	no	no	no	0.15	0.22	0.05	0.18	0.48	0.275	0.13	0	0.39	0.25	0.23	-0.09	0.17
P15624	FRS1	YLR060W	P	no	no	no	0.05	0.03	0.17	0.13	0.19	0.11	-0.36	-0.02	0.15	0.38	0.06	-0.29	0.17
P38862	ATG7	YHR171W	S	no	no	no	0.13	-0.01	-0.32	-0.12	0.26	0.255	0.38	0	0.3	-0.12	0.34	0.27	0.17
P24004	PEX1	YKL197C	T	no	no	no	-0.01	0.17	0.05	-0.17	0	0.005	0.31	0.23	0.2	0.16	-0.01	0.26	0.17
P21957	OPI1	YHL020C	S	no	no	no	-0.1	0.12	-0.52	-0.21	0.01	0.115	0.08	0.41	-0.31	0.28	0.24	0.42	0.16
Q00764	TPS1	YBR126C	T	no	no	no	0.07	0.14	-0.16	-0.07	0.19	0.07	-0.05	0.3	-0.05	0.36	0.14	0.13	0.16
P32893	TRS65	YGR166W	E	no	no	no	-0.16	-0.18	-0.43	-0.26	-0.15	-0.105	0.28	0	0.07	-0.26	0.13	0.4	0.16
P39984	HAT2	YEL056W	E	no	no	no	-0.03	0.08	-0.03	0.05	0.34	0.235	0.11	0.18	0.22	0.13	0.27	0.13	0.16
P38742	NPR3	YHL023C	D	no	no	no	-0.04	-0.1	0.17	0.04	0.15	-0.045	0.2	0.02	0.24	0.12	0.04	0.09	0.16
P38187	UBP13	YBL067C	I	no	no	no	-0.08	-0.01	-0.35	-0.2	-0.2	-0.11	0.26	0.36	0	0	0	0.47	0.16
Q12424	YDL206W	YDL206W	H	no	no	no	-0.16	-0.17	-0.28	-0.19	-0.02	-0.185	0.28	0.1	0.02	-0.1	0.1	0.39	0.16
P47107	YJR039W	YJR039W	P	no	no	no	-0.07	0.1	-0.02	-0.05	0.07	-0.015	0.42	0.26	0.19	0.1	0.04	0.35	0.16
P47139	YJR098C	YJR098C	M	no	no	no	-0.01	-0.01	-0.08	0.09	0.45	0.23	0.22	0.1	0.21	0.11	0.34	0.16	0.16
P38867	YHR177W	YHR177W	M	no	no	no	-0.03	0.17	0.07	-0.11	0.06	-0.035	0.23	0.39	0.01	0.36	-0.01	0.29	0.16
Q12301	YDL180W	YDL180W	V	no	no	no	-0.02	-0.02	-0.42	-0.14	-0.01	-0.095	0.27	0.14	0.04	-0.02	0.1	0.36	0.16
Q03787	YDR249C	YDR249C	G	no	no	no	-0.39	-0.36	-0.72	-0.37	-0.47	-0.335	0.08	0.07	-0.17	-0.43	0.06	0.54	0.16
P40504	KTR7	YIL085C	A	no	no	no	-0.03	-0.04	-0.04	-0.1	0.02	0.14	0.24	0.23	0.11	0.1	0.13	0.29	0.16
P35688	LRG1	YDL240W	I	no	no	no	0.09	0.05	-0.49	-0.03	-0.05	-0.08	0.56	0.36	0.14	-0.02	0.03	0.56	0.16
P38819	ERP5	YHR110W	K	no	no	no	-0.64	-0.84	-0.8	-0.73	-0.96	-0.31	-0.53	-0.37	-0.69	-0.49	0.12	0.3	0.16
P25301	RAD57	YDR004W	P	no	no	no	-0.16	-0.19	-0.22	-0.26	0.03	0.05	0.31	0.3	-0.06	-0.03	0.25	0.51	0.16
P38817	GGA2	YHR108W	S	no	no	no	0.13	0.26	0.01	0.1	0.85	0.96	-0.18	0.04	0.14	0.42	0.78	-0.2	0.16
P39704	ERP2	YAL007C	I	no	no	no	-0.41	-0.58	-0.88	-0.71	-0.79	-0.04	-0.62	-0.14	-0.6	-0.37	0.23	0.27	0.16
P32645	ISC10	YER180C	D	no	no	no	-0.48	-0.44	-0.34	-0.16	-0.2	-0.05	0.15	0.1	-0.11	-0.28	0.23	0.48	0.16
P34246	MTC2	YKL098W	G	no	no	no	-0.22	-0.11	-0.48	-0.38	-0.34	-0.04	0.03	0.19	-0.26	-0.02	0.11	0.41	0.16
Q08001	LAM6	YLR072W	W	no	yes	no	0	0.23	0.01	-0.11	0.02	0.08	0.75	1	0.07	0.31	0.02	0.84	0.16
Q04183	TRS120	YDR407C	N	no	no	no	0.21	0.09	0	0.18	0.08	-0.095	0.38	0.18	0.38	0.17	-0.13	0.16	0.16
P14063	MRPL31	YKL138C	F	no	no	no	-0.55	-0.69	-0.56	-0.47	-1.13	-0.43	-1.34	-1.03	-0.24	-0.57	-0.21	-0.62	0.16
P40858	MRPL49	YJL096W	L	no	no	no	-0.04	-0.46	-0.22	-0.06	-0.55	-0.11	-0.56	-0.71	0.29	-0.36	-0.14	-0.44	0.16
P38880	MDM31	YHR194W	S	no	no	no	-0.17	-0.04	-0.73	-0.31	-0.28	-0.08	0.17	0.35	-0.24	-0.07	0.13	0.57	0.16
P40015	ISC1	YER019W	Y	no	no	no	-0.13	0.2	0.04	0.04	0.12	0.26	0.06	0.2	-0.16	0.55	0.15	0.09	0.16
P33311	MDL2	YPL270W	L	no	no	no	-0.08	0.05	-0.3	-0.14	-0.24	-0.115	0.16	0.08	0.06	0.03	-0.06	0.24	0.16
P08018	PBS2	YJL128C	E	no	no	no	0.1	0.16	-0.23	-0.1	-0.1	-0.04	0.08	0.1	0.07	0.22	-0.05	0.11	0.16
P38604	ERG7	YHR072W	T	no	no	no	0.07	0.33	0.19	-0.08	0.11	0.08	0.2	0.41	0.17	0.41	-0.03	0.18	0.16
P47156	JHD2	YJR119C	E	no	no	no	0.38	0.31	0.73	0.41	0.99	0.405	0.63	0.42	0.55	0.68	0.24	0.07	0.16
P36132	KAE1	YKR038C	V	no	no	no	-0.17	-0.12	-0.05	-0.14	-0.02	0.11	-0.2	0.12	-0.13	0.21	0.17	0.08	0.16
P32806	GYP6	YJL044C	K	no	no	no	-0.21	-0.25	-0.62	-0.35	-0.37	-0.155	0.16	0.21	-0.16	-0.23	0.1	0.54	0.16
P41813	FKH2	YNL068C	S	no	yes	no	0	0.07	0.16	-0.01	0.38	0.285	0.72	1.14	0.2	0.22	0.28	0.88	0.16
P39515	TIM17	YJL143W	S	no	no	no	-0.33	-0.28	-0.64	-0.76	-0.58	0.06	0.1	0.44	-0.69	0.01	0.24	0.77	0.16
P53877	IPI3	YNL182C	D	no	yes	no	0.15	0.07	0.13	0.3	0.21	-0.02	1.07	1.13	0.38	0.27	-0.07	0.94	0.16
Q04697	GSF2	YML048W	E	no	no	no	0.09	0.09	-0.13	0.16	0.04	0.245	-0.18	-0.01	0.22	0.21	0.09	-0.15	0.16
P13099	TOP3	YLR234W	K	no	no	no	-0.1	0.24	0.09	-0.2	0.12	0.09	0.32	0.33	0.06	0.27	0.1	0.32	0.16
P33894	STE13	YOR219C	S	no	no	no	0.15	0.06	0.1	0.11	-0.12	-0.21	0.03	-0.07	0.35	0.17	-0.27	-0.13	0.16
P33312	RIB7	YBR153W	S	no	no	no	-0.15	-0.13	-0.07	0	0.22	0.325	-0.17	-0.17	0.15	0	0.36	-0.08	0.16
Q02863	UBP16	YPL072W	S	no	no	no	-0.06	-0.15	-0.43	-0.23	0.09	-0.03	0.26	-0.09	0.1	-0.22	0.25	0.3	0.16
P25655	CDC39	YCR093W	L	no	no	no	-0.03	-0.07	-0.11	-0.02	-0.11	-0.29	0.53	0.42	0.27	-0.06	-0.14	0.53	0.16
P53189	SCW11	YGL028C	I	no	no	no	-0.22	-0.26	-0.07	-0.03	-0.09	-0.135	-0.2	0	-0.08	0.1	0.03	0.05	0.16
P32345	PPH3	YDR075W	M	no	no	no	-0.01	-0.12	-0.64	-0.16	-0.14	0	0.04	0.02	-0.02	-0.13	0.16	0.26	0.16
P42839	VNX1	YNL321W	A	no	no	no	0.04	0.29	0.03	0.06	-0.09	-0.03	0.01	0.03	0.19	0.33	-0.17	-0.09	0.16
P32597	STH1	YIL126W	L	no	yes	no	-0.08	-0.19	-0.14	-0.06	0.2	0.055	0.59	0.77	0.09	0	0.25	0.8	0.16
P40303	PRE6	YOL038W	S	no	no	no	-0.14	-0.15	-0.07	-0.26	0.49	0.73	-0.48	-0.05	-0.21	0.21	0.77	-0.11	0.16
Q08924	RTT10	YPL183C	K	no	no	no	0.2	0.21	0.26	0.28	0.08	-0.085	0.37	0.28	0.38	0.39	-0.24	0.09	0.15
P22470	SAN1	YDR143C	S	no	no	no	-0.16	-0.03	-0.39	-0.22	-0.11	-0.07	0.06	0.23	-0.2	0.1	0.11	0.35	0.15
P40971	LYS14	YDR034C	F	no	no	no	-0.05	-0.04	-0.13	-0.22	-0.01	0	0.33	0.2	0.11	-0.03	0.11	0.38	0.15
P42943	CCT7	YJL111W	N	no	no	no	-0.14	-0.06	-0.24	-0.26	-0.35	-0.135	0.31	0.43	-0.1	0.05	-0.07	0.55	0.15
P40164	PSY2	YNL201C	S	no	no	no	0.07	0.04	-0.14	-0.09	0.01	-0.105	0.49	0.39	0.18	0.05	-0.02	0.47	0.15
Q06551	ERF2	YLR246W	A	no	no	no	-0.25	-0.15	-0.3	-0.21	-0.41	-0.115	-0.02	0.05	-0.14	-0.01	-0.04	0.24	0.15
Q04235	TRM12	YML005W	S	no	no	no	0.17	0.16	0.18	0.16	0.36	0.2	-0.07	-0.03	0.28	0.35	0.11	-0.22	0.15
P38921	PET8	YNL003C	N	no	no	no	-0.27	-0.23	-0.26	-0.61	-0.54	-0.055	-0.16	0.2	-0.24	-0.15	0.05	0.36	0.15
D6VTK4	STE2	YFL026W	S	yes	no	no	-0.03	-0.28	-0.53	-0.06	0.8	2.2	-0.05	-0.19	-0.07	-0.09	1.73	0.11	0.15
Q12139	YPR022C	YPR022C	H	no	no	no	0.19	0.28	0.1	0.2	0.34	0.1	0.42	0.35	0.36	0.33	0.03	0.19	0.15
P25338	YGL010W	YGL010W	G	no	no	no	-0.29	-0.27	-0.74	-0.48	-0.56	-0.13	-0.64	-0.4	-0.34	-0.25	0.1	-0.08	0.15
P38083	YBR063C	YBR063C	E	no	no	no	-0.16	-0.51	-0.06	0	-0.03	-0.19	0.32	0.18	0.11	-0.17	0.07	0.43	0.15
P47144	ECM27	YJR106W	D	no	no	no	-0.11	0.02	-0.2	-0.27	-0.13	-0.18	0.29	0.22	0.04	-0.03	-0.02	0.4	0.15
Q03823	YMR160W	YMR160W	D	no	yes	no	0.14	0.06	0.03	0.03	0.22	0.05	1.29	1.35	0.25	0.18	0.07	1.26	0.15
P38306	YBR197C	YBR197C	G	no	no	no	-0.45	-0.37	-0.35	-0.27	-0.13	0.07	-0.07	0.18	-0.41	-0.01	0.33	0.42	0.15
Q12346	YPR071W	YPR071W	Q	no	no	no	-0.35	-0.38	-0.85	-0.47	-0.63	-0.325	0.2	0.36	-0.4	-0.32	0.03	0.79	0.15
P40328	YTA6	YPL074W	A	no	no	no	0.12	0.07	0.2	0.16	0.41	0.285	0.09	0.11	0.16	0.41	0.21	-0.04	0.15
Q08361	AAD15	YOL165C	A	no	yes	no	-0.23	-0.17	-0.48	0.02	-0.29	-0.095	0.53	0.66	-0.18	0.05	0.02	0.81	0.15
P32364	SMY1	YKL079W	H	no	no	no	0.09	0.07	-0.03	-0.08	0.18	0.15	0.05	0.02	0.16	0.16	0.15	0.02	0.15
P40850	MKT1	YNL085W	A	no	no	no	-0.05	-0.1	-0.31	-0.16	-0.12	-0.22	0.25	0.14	0.04	-0.05	-0.02	0.35	0.15
P29539	RIF1	YBR275C	S	no	no	no	0.03	0	0.32	0.15	0.28	0.075	0.24	0.07	0.37	0.18	0.05	0.03	0.15
P40464	FLX1	YIL134W	V	no	no	no	-0.12	-0.05	-0.83	-0.45	-0.38	-0.15	-0.05	-0.04	-0.2	-0.23	0.1	0.32	0.15
Q03050	PAU10	YDR542W	V	no	no	no	-0.39	-0.09	-1.22	-0.77	-0.81	-0.46	0.02	0.23	-0.62	-0.31	-0.02	0.74	0.15
Q04408	YDR514C	YDR514C	S	no	no	no	0.1	-0.02	0.21	0.22	0.23	0.21	-0.27	-0.24	0.28	0.27	0.09	-0.38	0.15
Q06688	BER1	YLR412W	D	no	no	no	-0.46	-0.68	-0.62	-0.62	-0.64	-0.2	-0.01	-0.15	-0.41	-0.49	0.18	0.52	0.15
P05740	RPL17A	YKL180W	A	no	no	no	-1.03	-1.04	-0.71	-1.22	-1.4	-0.26	-0.69	-0.47	-1.13	-0.58	0.17	0.42	0.15
P14120	RPL30	YGL030W	A	no	no	no	-1.73	-2.18	-2.26	-2.08	-2.57	-1.435	-2.36	-0.93	-2.42	-1.41	0.06	0.42	0.15
Q07471	THI3	YDL080C	N	no	no	no	-0.2	-0.16	-0.64	-0.3	-0.32	-0.1	0.09	0.06	-0.23	-0.12	0.12	0.4	0.15
Q06451	TPO3	YPR156C	N	no	no	no	-0.27	-0.15	-0.2	-0.11	-0.18	0.24	0.16	0.32	-0.08	0.02	0.21	0.42	0.15
P22543	VPS34	YLR240W	S	no	no	no	0.14	0.09	0.2	0.09	0.14	0.05	0.08	-0.01	0.31	0.24	-0.04	-0.1	0.15
Q03180	PIR3	YKL163W	Q	no	no	no	-0.1	0.1	0.62	0.1	0.93	0.595	-0.08	0	0.03	0.62	0.58	-0.22	0.15
Q12220	DIP2	YLR129W	V	no	no	no	0.26	0.28	0.15	0.3	0.35	0.33	0.4	0.41	0.38	0.41	0.09	0.16	0.15
P38881	NVJ1	YHR195W	T	no	no	no	-0.22	-0.33	-0.71	-0.54	-0.48	-0.165	-0.19	-0.11	-0.31	-0.3	0.13	0.3	0.15
Q02455	MLP1	YKR095W	S	no	no	no	-0.64	-0.8	-0.39	-0.45	-0.39	-0.365	0.04	-0.15	-0.24	-0.6	0.19	0.52	0.15
P32490	MKK1	YOR231W	A	no	no	no	-0.18	-0.03	-0.45	-0.47	-0.29	-0.035	0.1	0.09	-0.26	0	0.12	0.38	0.15
P14905	CBS2	YDR197W	S	no	no	no	-0.05	-0.14	-0.34	-0.15	0.23	0.165	0.07	0	0.01	-0.06	0.37	0.21	0.15
P32559	MSS1	YMR023C	N	no	yes	no	0.08	0.01	0	-0.13	0.04	0.085	1.05	1.04	0.24	0.03	0.07	1.06	0.15
P38323	MCX1	YBR227C	L	no	no	no	0.09	0.12	0.23	0.04	0.14	-0.025	-0.3	-0.34	0.27	0.27	-0.06	-0.44	0.15
P32344	QRI5	YLR204W	L	no	no	no	-0.68	-0.67	-0.74	-0.48	-0.61	-0.16	-0.93	-0.51	-0.63	-0.36	0.26	-0.08	0.15
Q06010	STE23	YLR389C	G	no	no	no	0.14	0.1	-0.15	-0.01	0.21	0.115	0.18	0.11	0.18	0.15	0.14	0.13	0.15
P53128	MET13	YGL125W	K	no	no	no	0.07	0.34	-0.02	-0.09	0.15	0.07	0.05	0.16	0.06	0.39	0.04	0.03	0.15
P53086	KIP3	YGL216W	N	no	no	no	0.02	0.11	-0.22	-0.1	0.3	0.375	0.35	0.38	0.03	0.18	0.39	0.41	0.15
P02293	HTB1	YDR224C	S	no	no	no	-0.63	-0.61	-0.44	-0.72	-0.27	-0.345	-1.01	-0.69	-0.71	-0.19	0.29	-0.25	0.15
P43122	QRI7	YDL104C	I	no	no	no	0.06	0.16	0.58	0.23	0.01	0.05	-0.44	-0.43	0.47	0.35	-0.23	-0.69	0.15
Q12235	YCT1	YLL055W	S	no	no	no	-0.31	-0.19	-0.33	-0.31	-0.25	-0.115	0.39	0.36	-0.15	-0.12	0.1	0.66	0.15
P11075	SEC7	YDR170C	S	no	no	no	-0.58	-0.67	-0.57	-0.52	-0.6	-0.48	0.22	-0.03	-0.32	-0.55	0.04	0.68	0.15
P42944	GZF3	YJL110C	A	no	no	no	-0.01	-0.07	-0.03	0.08	0.79	0.6	-0.15	-0.13	0.1	0.19	0.7	-0.13	0.15
Q04511	UFO1	YML088W	E	no	no	no	0.07	0.13	-0.13	-0.06	0.16	0.105	0.61	0.51	0.17	0.14	0.13	0.56	0.15
Q12277	RRP42	YDL111C	S	no	no	no	-0.5	-0.48	-0.47	-0.34	-0.3	0.03	-0.47	-0.22	-0.39	-0.21	0.31	0.1	0.15
P07884	MOD5	YOR274W	L	no	no	no	0.09	0.02	0.26	0.17	0.6	0.475	-0.08	-0.05	0.22	0.35	0.4	-0.2	0.15
P39732	GIP4	YAL031C	V	no	no	no	0.02	0.19	-0.09	-0.14	-0.05	-0.06	0.24	0.25	0.09	0.2	-0.05	0.25	0.15
Q12500	AVL9	YLR114C	D	no	no	no	-0.13	-0.08	-0.17	-0.12	-0.16	-0.065	0.24	0.27	0.09	-0.05	0.01	0.38	0.15
Q06168	SFH1	YLR321C	S	yes	no	no	0.28	0.12	0.58	0.43	2.6	2.1	-0.26	-0.05	0.47	0.54	2	-0.51	0.15
P38155	PAU24	YBR301W	V	no	yes	no	-0.31	-0.09	-1.31	-0.68	-0.74	-0.455	0.15	0.5	-0.56	-0.33	0	0.92	0.15
P32795	YME1	YPR024W	N	no	no	no	0.03	0.06	0.06	-0.06	-0.04	-0.085	0.09	0.08	0.1	0.25	-0.09	0.06	0.15
P53550	DCP2	YNL118C	S	no	no	no	-0.12	-0.21	0	-0.01	0.21	0.08	0.09	0.16	0.09	0.04	0.23	0.21	0.15
P15436	POL3	YDL102W	S	no	no	no	0.16	0.18	0.29	0.3	0.99	0.92	-0.17	-0.11	0.37	0.39	0.72	-0.37	0.15
P41835	THI6	YPL214C	V	no	no	no	-0.09	0.13	-0.16	-0.02	0.21	0.195	0.17	0.23	0.04	0.18	0.24	0.24	0.15
P38121	POL12	YBL035C	S	no	no	no	0.24	0.32	0.59	0.39	1.06	0.475	0.06	-0.15	0.43	0.63	0.38	-0.43	0.15
P35182	PTC1	YDL006W	S	no	no	no	-0.24	-0.29	-0.18	-0.28	-0.22	-0.01	0.11	0.24	-0.01	-0.21	0.13	0.42	0.14
P53294	PUS6	YGR169C	S	no	no	no	0.02	0.15	0.05	-0.02	0.07	0.11	0.03	0.02	0.13	0.25	0.04	-0.03	0.14
P32607	RTG1	YOL067C	S	yes	no	no	-0.44	-0.25	-0.12	-0.06	0.68	0.725	0.28	-0.17	-0.18	0.02	0.92	0.27	0.14
P32558	SPT16	YGL207W	E	no	no	no	0.2	0.16	0.16	0.05	0.29	0.095	0.36	0.38	0.26	0.31	0.05	0.23	0.14
P32476	ERG1	YGR175C	S	no	no	no	0.01	0	0.22	0.08	0.52	0.825	0.28	0.45	0.16	0.27	0.6	0.29	0.14
P40066	GLE2	YER107C	S	no	no	no	0.15	0.13	-0.2	-0.04	0.42	0.85	-0.1	0.14	0.14	0.16	0.63	0.01	0.14
Q12516	SRF1	YDL133W	G	no	no	no	-0.18	-0.11	-0.43	-0.28	-0.19	0.02	-0.05	-0.03	-0.1	-0.12	0.17	0.21	0.14
P32864	MRS6	YOR370C	L	no	no	no	-0.12	-0.09	-0.3	-0.25	-0.25	-0.21	0.25	0.37	-0.07	-0.03	-0.04	0.5	0.14
P38760	MIP6	YHR015W	P	no	no	no	0.22	-0.02	0.05	0.25	0.21	0.025	0.19	-0.23	0.11	0.42	-0.01	-0.15	0.14
P53327	SLH1	YGR271W	S	yes	no	no	0.22	0.22	0.25	0.33	1.55	1.68	0.34	0.24	0.43	0.35	1.36	0.04	0.14
Q03083	YPL034W	YPL034W	T	no	no	no	-0.42	-0.7	-0.62	-0.38	-0.34	-0.145	-0.37	-0.17	-0.36	-0.42	0.29	0.26	0.14
Q3E7Z3	YIR018C-A	YIR018C-A	P	no	no	no	-0.18	-0.08	-0.76	-0.66	-0.29	-0.28	0.39	0.25	-0.17	-0.4	0.14	0.74	0.14
P53185	YGL036W	YGL036W	Q	no	no	no	-0.06	-0.08	-0.06	-0.11	0.08	-0.025	0.43	0.3	0.12	0.01	0.11	0.44	0.14
P47181	YJR154W	YJR154W	N	no	no	no	-0.32	-0.13	0.19	0.05	0.13	0.045	0.37	0.23	0.1	0.08	0.14	0.35	0.14
P39975	RMD6	YEL072W	S	no	no	no	-0.27	-0.46	-0.31	-0.42	-0.31	-0.165	-0.21	-0.26	-0.23	-0.23	0.13	0.13	0.14
Q04746	KAR5	YMR065W	F	no	no	no	-0.37	-0.58	-0.52	-0.23	-0.23	-0.175	0.15	0	-0.17	-0.4	0.22	0.5	0.14
P38150	YBR284W	YBR284W	V	no	no	no	0.05	-0.01	-0.17	0.09	0.33	-0.06	0.24	0.25	0.21	0.05	0.15	0.26	0.14
P38177	YBL086C	YBL086C	P	no	no	no	0.11	0.2	0.03	0.04	0.54	0.28	-0.05	-0.24	0.25	0.21	0.32	-0.24	0.14
Q05672	RBS1	YDL189W	T	no	no	no	-0.19	-0.07	-0.37	-0.36	-0.25	0	0.05	0.18	-0.18	-0.04	0.12	0.36	0.14
Q07872	ENT4	YLL038C	P	no	no	no	-0.48	-0.27	-0.38	-0.4	-0.34	-0.05	0.21	0.31	-0.36	-0.12	0.19	0.64	0.14
P36168	YKR096W	YKR096W	P	no	no	no	0.06	-0.05	-0.01	0.02	0.03	-0.045	0.33	0.1	0.25	0.04	-0.01	0.21	0.14
P53851	TEX1	YNL253W	S	no	no	no	0.3	0.06	0.26	0.14	0.55	0.595	-0.43	-0.39	0.45	0.21	0.38	-0.6	0.14
P22215	SLY41	YOR307C	I	no	no	no	0.07	0.09	0.02	-0.03	0.42	0.225	0.67	0.64	0.34	0.02	0.29	0.62	0.14
P14126	RPL3	YOR063W	S	no	no	no	-0.49	-0.33	-0.46	-0.6	-1.04	-0.525	-0.07	0.49	-0.83	0.16	-0.31	0.68	0.14
P37370	VRP1	YLR337C	A	no	no	no	-0.24	0.26	0.02	-0.31	-0.13	0.045	-0.01	0.18	-0.3	0.45	0.03	0.15	0.14
Q07824	TPO1	YLL028W	S	no	no	no	0.04	0.28	-1.24	0.08	-0.21	0.235	-0.26	-0.2	-0.03	-0.12	0.22	-0.02	0.14
P25555	GBP2	YCL011C	E	no	yes	no	-0.12	0	0.01	-0.31	0.3	0.26	2.06	2.78	-0.19	0.26	0.39	2.53	0.14
P33302	PDR5	YOR153W	P	no	no	no	0.26	0.24	0.12	0.15	-0.38	-0.5	0.27	0.41	0.35	0.32	-0.63	0.15	0.14
P53164	NPY1	YGL067W	S	no	no	no	-0.13	-0.07	-0.35	-0.21	-0.15	0.4	-0.11	-0.03	-0.04	-0.07	0.32	0.12	0.14
P04803	MSW1	YDR268W	S	no	no	no	0.21	0.19	0.26	0.16	-0.14	0.02	-0.13	-0.23	0.45	0.24	-0.27	-0.39	0.14
P10834	PET54	YGR222W	K	no	no	no	-0.28	-0.41	-0.44	-0.41	-0.4	-0.1	-0.58	-0.62	-0.22	-0.28	0.14	-0.22	0.14
P48525	MSE1	YOL033W	I	no	no	no	0.09	0.09	-0.07	-0.04	-0.04	-0.065	0.32	0.33	0.17	0.14	-0.07	0.31	0.14
Q08957	AFT2	YPL202C	K	no	no	no	0.05	-0.12	0.3	0.09	1.09	0.59	0.1	0.08	0.34	0.1	0.76	0.01	0.14
P39014	MET30	YIL046W	R	no	no	no	-0.1	0.13	-0.04	-0.2	-0.06	0.005	0.17	0.35	-0.13	0.31	0.03	0.31	0.14
P47172	YJR141W	YJR141W	V	no	no	no	-0.31	-0.42	-0.57	-0.28	-0.01	0.17	0.02	-0.12	-0.25	-0.26	0.48	0.35	0.14
Q03441	RMD1	YDL001W	V	no	no	no	0.17	0.18	0.25	0.25	0.42	0.25	-0.32	-0.42	0.26	0.44	0.12	-0.58	0.14
P53011	SEH1	YGL100W	Q	no	no	no	0.07	0.04	0.09	0.11	0.42	0.26	-0.3	-0.15	0.16	0.27	0.26	-0.3	0.14
Q05541	NSE3	YDR288W	S	no	no	no	-0.26	-0.54	-0.42	-0.24	0.28	0.535	-0.24	-0.17	-0.14	-0.31	0.77	0.16	0.14
P26798	INO2	YDR123C	Q	no	no	no	-0.16	-0.05	-0.19	-0.22	0.22	0.065	0.21	0.07	-0.08	0.05	0.3	0.3	0.14
Q04013	YHM2	YMR241W	P	no	no	no	-0.06	-0.06	-0.13	-0.26	-0.26	-0.01	0.01	0.48	-0.2	0.22	-0.01	0.37	0.14
P05373	HEM2	YGL040C	H	no	no	no	0.16	0.21	0.18	0.23	0.89	0.745	-0.1	0.2	0.27	0.4	0.62	-0.15	0.14
Q08193	GAS5	YOL030W	L	no	no	no	0.18	0.2	-0.27	0.2	-0.06	-0.045	-0.1	-0.13	0.2	0.24	-0.13	-0.19	0.14
P36130	CAF4	YKR036C	G	no	no	no	0.02	-0.04	-0.21	-0.06	-0.08	0.05	0.23	0.16	0.04	0.07	0.06	0.27	0.13
P36037	DOA1	YKL213C	G	no	no	no	-0.03	0.03	0.05	-0.25	0.09	0.045	0.11	0.21	0	0.15	0.12	0.21	0.13
P32861	UGP1	YKL035W	S	no	no	no	0.22	0.19	-0.31	0.16	0.55	0.275	-0.35	-0.05	0.07	0.32	0.35	-0.27	0.13
P46676	SUM1	YDR310C	S	no	no	no	-0.22	-0.08	0.04	-0.11	0.18	0.03	0.08	0.11	0.01	0.06	0.2	0.19	0.13
Q03750	TAF8	YML114C	T	no	no	no	-0.17	-0.05	-0.2	-0.25	-0.12	0.045	-0.04	0.11	-0.17	0.09	0.13	0.2	0.13
Q12311	NTO1	YPR031W	N	no	no	no	-0.05	-0.01	-0.1	-0.03	-0.06	0.065	0.31	0.07	0.18	-0.01	0.05	0.24	0.13
Q02939	TFB2	YPL122C	S	no	no	no	-0.1	-0.14	-0.78	-0.44	-0.3	0.08	0.16	0.14	-0.21	-0.27	0.26	0.52	0.13
Q07653	HBT1	YDL223C	N	no	no	no	-0.37	-0.13	-0.22	-0.2	-0.07	-0.09	0.26	0.13	-0.1	-0.11	0.15	0.43	0.13
P33411	PRP18	YGR006W	D	no	no	no	-0.47	-0.41	-0.4	-0.42	-0.34	-0.085	0.11	0.21	-0.42	-0.18	0.21	0.59	0.13
P32797	CDC13	YDL220C	D	no	no	no	-0.08	0.2	0.01	-0.09	0.08	0.01	0.59	0.51	0.03	0.24	0.04	0.54	0.13
P47002	SSY5	YJL156C	V	no	no	no	0.1	0.12	0.07	0.06	0.18	0.015	0.08	-0.07	0.27	0.17	0.01	-0.08	0.13
P24482	DPB2	YPR175W	F	no	no	no	0.31	0.38	0.24	0.23	0.37	0.15	0.22	0.18	0.32	0.52	-0.03	-0.09	0.13
P16370	RPB3	YIL021W	S	yes	no	no	0.06	-0.06	0.12	-0.02	1.78	1.845	-0.34	-0.2	0.32	-0.02	1.79	-0.3	0.13
Q04740	RNH1	YMR234W	A	no	no	no	-0.25	-0.31	-0.42	-0.31	-0.26	0.075	-0.2	-0.11	-0.3	-0.08	0.23	0.17	0.13
P39521	FHL1	YPR104C	D	no	no	no	-0.26	-0.18	-0.21	-0.23	-0.08	-0.085	0.23	0.12	-0.09	-0.09	0.14	0.4	0.13
P39961	YER184C	YER184C	A	no	no	no	-0.25	-0.23	0.12	-0.18	-0.02	-0.075	0.38	0.14	0.04	-0.06	0.09	0.4	0.13
P0CD97	YER039C-A	YER039C-A	S	no	no	no	-0.35	-0.37	-0.07	-0.07	-0.13	0.045	-0.02	-0.24	-0.09	-0.09	0.17	0.09	0.13
P38338	YBR259W	YBR259W	S	no	no	no	-0.07	-0.13	-0.05	-0.17	-0.04	-0.13	0.5	0.19	0.14	-0.09	0.02	0.45	0.13
Q06522	YPR147C	YPR147C	T	no	no	no	-0.17	-0.24	-0.53	-0.26	-0.51	-0.115	-0.06	0.06	-0.12	-0.22	-0.01	0.3	0.13
Q07978	YLR031W	YLR031W	P	no	no	no	0.16	-0.05	-0.63	0	-0.15	0.17	0.24	0.2	0.07	-0.07	0.14	0.35	0.13
P0CE85	PAU19	YMR325W	V	no	no	no	-0.66	-0.46	-0.75	-0.95	-0.84	-0.665	-0.17	-0.14	-0.86	-0.3	-0.05	0.55	0.13
P16547	OM45	YIL136W	S	yes	no	no	-0.04	0.17	0.27	0.01	1.25	0.785	-0.57	-0.3	-0.1	0.57	0.92	-0.54	0.13
Q06409	YLR422W	YLR422W	S	no	no	no	-0.1	-0.09	-0.23	-0.07	-0.31	-0.215	0.42	0.23	0.18	-0.17	-0.14	0.45	0.13
P32491	MKK2	YPL140C	A	no	no	no	-0.05	0.13	-0.03	-0.03	0	0.05	0.16	0.21	0.13	0.13	0.02	0.18	0.13
P14908	MTF1	YMR228W	S	no	no	no	0.29	0.24	0.45	0.33	0.63	0.365	-0.27	-0.07	0.37	0.54	0.17	-0.5	0.13
P38087	YMC2	YBR104W	S	yes	no	no	-0.14	-0.09	-0.36	-0.02	0.37	1.205	-0.09	0.16	-0.07	0.02	0.94	0.19	0.13
P52923	AIF1	YNR074C	T	no	no	no	-0.12	0.09	-0.27	-0.14	-0.15	0.08	-0.08	0.01	0.05	-0.02	0.08	0.08	0.13
P32377	MVD1	YNR043W	T	no	no	no	0.09	0.25	0.22	0.21	0.39	0.335	-0.16	0.14	0.03	0.62	0.17	-0.2	0.13
P25365	SED4	YCR067C	S	no	no	no	-0.03	0.11	-0.04	-0.05	0.16	0.04	0.37	0.27	0.16	0.09	0.1	0.32	0.13
P06776	PDE2	YOR360C	S	no	no	no	0.04	-0.1	-0.91	-0.27	-0.2	0.07	0.3	0.24	-0.07	-0.3	0.25	0.58	0.13
P38352	SAF1	YBR280C	S	no	no	no	0.09	0.24	0.36	0.11	0.34	0.16	-0.07	-0.15	0.22	0.43	0.05	-0.31	0.13
Q06214	JIP5	YPR169W	A	no	no	no	-0.11	-0.09	0.2	0.08	0.35	0.29	-0.05	0.02	0.09	0.2	0.3	-0.04	0.13
Q07508	LUC7	YDL087C	S	yes	no	no	-0.36	-0.27	-0.28	-0.36	1.34	1.81	-0.08	-0.06	-0.44	0.06	1.89	0.25	0.13
Q99287	SEY1	YOR165W	A	no	no	no	0.05	0.01	0.08	0.06	0.05	0.115	0.22	0.2	0.25	0.1	0.03	0.16	0.13
P32644	ECM32	YER176W	D	no	no	no	0.06	0.14	0.28	0.08	0.26	0.205	0.43	0.5	0.25	0.28	0.09	0.33	0.13
P53852	YNL247W	YNL247W	N	no	no	no	0.17	0.09	0.13	0.11	0.45	0.33	-0.19	-0.15	0.28	0.22	0.27	-0.3	0.13
P43606	PTR3	YFR029W	H	no	no	no	-0.01	0.16	0.21	-0.24	0.08	-0.02	0.35	0.21	0.09	0.23	0	0.25	0.13
Q12411	SPO21	YOL091W	D	no	no	no	0.11	-0.23	-0.11	0	0.17	0.025	0.53	0.45	0.16	-0.02	0.16	0.55	0.13
P29465	CHS3	YBR023C	T	no	no	no	0.21	0.19	0.14	0.14	0.14	0.025	0.51	0.47	0.28	0.32	-0.09	0.32	0.13
P39009	DUN1	YDL101C	S	no	no	no	0.31	0.13	0.34	0.3	0.65	0.415	-0.12	-0.22	0.35	0.45	0.26	-0.44	0.13
P40017	YAT2	YER024W	S	no	no	no	-0.21	-0.11	-0.07	-0.06	0.06	-0.07	0.31	0.32	0.04	0	0.11	0.43	0.13
P27466	CMK1	YFR014C	D	no	no	no	-0.05	0.06	-0.24	-0.16	-0.22	-0.09	-0.15	-0.05	-0.06	0.13	-0.06	0	0.13
P38360	PCA1	YBR295W	K	no	no	no	-0.27	0	0.1	-0.17	-0.11	0.035	0.41	0.24	0.04	0.05	0.05	0.41	0.13
Q03935	YAP6	YDR259C	Q	no	no	no	-0.05	-0.22	-0.22	-0.17	0.06	0.13	0.28	0.28	-0.01	-0.06	0.26	0.45	0.13
P52960	PIP2	YOR363C	Y	no	no	no	-0.01	0.14	-0.26	0.05	0.04	-0.075	0.29	0.18	0.21	0	0	0.26	0.13
P40550	PDR11	YIL013C	S	no	no	no	-0.08	0.07	-0.16	-0.13	-0.02	-0.06	0.31	0.11	0.04	0.07	0.04	0.29	0.13
P38696	ARP1	YHR129C	D	no	yes	no	-0.3	-0.09	0.03	-0.27	0.02	0.12	1.12	1.4	-0.02	-0.04	0.23	1.42	0.13
Q01217	ARG5,6	YER069W	P	no	no	no	0	0.04	0.14	0.29	0.12	-0.04	-0.37	-0.23	0.3	0.19	-0.08	-0.42	0.13
P18412	TEC1	YBR083W	S	no	no	no	-0.14	-0.08	0.09	-0.04	0.41	0.225	0.09	0.11	-0.01	0.16	0.36	0.14	0.12
Q04195	SIZ1	YDR409W	I	no	no	no	-0.11	0.07	0.13	0	0.25	0.155	0.22	0.12	0.11	0.18	0.18	0.15	0.12
Q04003	SAS4	YDR181C	G	no	no	no	0.01	-0.05	0.19	0	0.51	0.51	-0.05	-0.05	0.1	0.22	0.47	-0.09	0.12
P05626	ATP4	YPL078C	S	no	no	no	-0.34	-0.4	-0.68	-0.36	-0.68	-0.165	-0.55	-0.39	-0.53	-0.13	0.02	-0.03	0.12
P07276	RAD2	YGR258C	G	no	no	no	-0.1	-0.01	0.15	-0.02	0.22	0.21	-0.02	-0.06	0.07	0.18	0.21	-0.05	0.12
P32608	RTG2	YGL252C	S	no	no	no	-0.04	0.04	-0.12	-0.15	-0.2	-0.03	0.22	0.24	0.08	0.03	-0.05	0.3	0.12
P36141	FMP46	YKR049C	S	no	no	no	-0.59	-0.63	-0.67	-0.53	-0.78	-0.155	-0.7	-0.35	-0.78	-0.19	0.14	0.08	0.12
Q06567	MCP2	YLR253W	M	no	no	no	0.02	0.15	-0.31	-0.18	-0.21	-0.005	0.19	0.11	-0.05	0.12	-0.03	0.23	0.12
Q07921	TEN1	YLR010C	S	no	no	no	-0.48	-0.73	-0.52	-0.26	-0.2	-0.105	-0.34	-0.34	-0.38	-0.38	0.35	0.16	0.12
P46679	STB2	YMR053C	V	no	no	no	-0.05	-0.04	0.11	-0.06	0.14	0.085	0.25	0.08	0.17	0.05	0.12	0.18	0.12
P53309	YAP1802	YGR241C	S	no	no	no	0.04	0.04	-0.18	-0.06	0.22	0.245	0.12	0.19	-0.04	0.19	0.27	0.2	0.12
P38711	RPS27B	YHR021C	V	no	no	no	-1.64	-1.72	-1.51	-2.02	-2.68	-1.46	-1.79	-1.11	-2.27	-0.93	-0.35	0.27	0.12
P53049	YOR1	YGR281W	T	no	no	no	0.04	0.1	-0.5	-0.05	-0.4	-0.245	0.41	0.44	0.11	-0.07	-0.22	0.53	0.12
P32600	TOR2	YKL203C	N	no	no	no	-0.06	0.03	-0.14	-0.04	-0.24	-0.195	0.35	0.32	0.16	-0.03	-0.17	0.39	0.12
Q12040	YOR283W	YOR283W	T	no	no	no	0.15	-0.16	0.22	0.2	0.59	0.57	-0.52	-0.54	0.3	0.14	0.48	-0.63	0.12
P53101	STR3	YGL184C	P	no	no	no	0.17	0.31	2.04	0.07	1.04	0.25	0.08	0.08	0.42	1.12	0	-0.57	0.12
P53238	PEF1	YGR058W	C	no	no	no	0.07	-0.02	0.35	0.2	1.01	0.47	-0.26	-0.23	0.17	0.37	0.59	-0.4	0.12
P00815	HIS4	YCL030C	V	no	no	no	0.03	0.06	0.05	0.25	0.43	0.35	-0.13	0.04	0.16	0.27	0.29	-0.14	0.12
P38282	SPP381	YBR152W	S	no	no	no	-0.15	-0.21	-0.08	-0.23	0.12	0.115	0.13	0.11	-0.18	0.09	0.29	0.29	0.12
P30775	MRF1	YGL143C	W	no	no	no	0.07	0.16	-0.15	-0.1	-0.33	-0.07	0.12	0.05	0.04	0.18	-0.2	0.09	0.12
Q06143	DIC1	YLR348C	S	no	no	no	-0.26	0.08	-0.08	-0.38	-0.39	0.015	0.29	0.56	-0.26	0.18	-0.03	0.59	0.12
P39535	PHO90	YJL198W	R	no	no	no	0.11	0.21	-0.04	0.24	0.04	0.11	0.04	0.07	0.31	0.18	-0.06	-0.08	0.12
P47912	FAA4	YMR246W	T	no	no	no	0.02	0.08	-0.25	-0.21	-0.32	-0.315	0.32	0.21	-0.06	0.12	-0.23	0.36	0.12
P32599	SAC6	YDR129C	N	no	no	no	0.1	0.14	0.17	0.12	0.48	0.335	-0.3	-0.09	0.25	0.25	0.28	-0.33	0.12
P36046	MIA40	YKL195W	L	no	no	no	-0.1	-0.14	-0.16	0.14	-0.59	-0.36	-0.83	-0.64	0.07	0.03	-0.41	-0.67	0.12
Q08966	PCL8	YPL219W	A	no	no	no	-0.05	0.05	-0.11	-0.08	0.84	0.41	0.16	0.02	0.1	0.04	0.67	0.14	0.12
P38631	FKS1	YLR342W	N	no	no	no	0.21	0.19	0.04	0.18	-0.42	-0.52	0.83	0.82	0.38	0.17	-0.63	0.67	0.12
P15202	CTA1	YDR256C	S	no	no	no	0.06	0.07	-0.16	-0.04	0.13	0.025	0.51	0.22	0.08	0.13	0.1	0.38	0.12
P19880	YAP1	YML007W	S	no	no	no	-0.07	-0.13	-0.37	-0.27	0.1	0.12	0.24	0.21	-0.06	-0.12	0.32	0.44	0.12
P39970	ACA1	YER045C	D	no	yes	no	-0.08	0.05	0.19	-0.18	0.22	0.215	1.03	1.13	-0.02	0.24	0.22	1.09	0.12
P00812	CAR1	YPL111W	E	yes	yes	no	0.01	0.26	0.14	0.42	1.25	0.93	2.86	3.21	-0.04	0.69	0.88	2.83	0.12
P47136	BUD4	YJR092W	H	no	no	no	-0.5	-0.43	-0.14	-0.22	0.51	0.315	-0.11	-0.14	-0.14	-0.26	0.74	0.2	0.12
P15274	AMD1	YML035C	D	no	no	no	0.04	0	-0.05	0.06	0.38	0.25	0.49	0.53	0.08	0.18	0.3	0.5	0.12
P09734	TUB3	YML124C	R	no	no	no	-0.02	0.05	-0.13	-0.09	-0.05	0.16	0.09	0.58	-0.12	0.26	0.1	0.38	0.12
P39875	EXO1	YOR033C	G	no	no	no	-0.04	-0.1	-0.15	-0.08	-0.04	-0.015	0.11	0.06	0.1	-0.04	0.07	0.18	0.12
P54964	REX2	YLR059C	K	no	no	no	-0.46	-0.33	-0.68	-0.47	-0.5	-0.005	-0.5	0.07	-0.76	0.02	0.23	0.27	0.12
P47988	TEA1	YOR337W	T	no	no	no	-0.06	-0.02	-0.06	-0.03	0.18	0.08	0.23	0.23	0.04	0.1	0.17	0.27	0.11
Q12052	TGS1	YPL157W	G	no	no	no	0	-0.01	-0.09	-0.12	-0.02	-0.015	0.04	0.1	0.09	0.01	0.04	0.13	0.11
Q04437	YKU80	YMR106C	S	no	no	no	0.05	0.15	0.23	0.03	0.78	0.42	0.21	0.18	0.24	0.2	0.49	0.08	0.11
P38170	BRN1	YBL097W	T	no	no	no	-0.15	-0.23	0.16	-0.09	0.39	0.085	0.17	0.1	0.11	-0.04	0.32	0.21	0.11
P43132	BRE2	YLR015W	K	no	no	no	0.12	0	0.31	0.05	0.29	0.15	-0.01	-0.05	0.2	0.25	0.1	-0.15	0.11
Q05580	HEL2	YDR266C	S	no	no	no	0.1	0.08	-0.06	0.1	0.42	0.035	0.18	-0.08	0.08	0.25	0.17	-0.01	0.11
P48566	MSB3	YNL293W	Q	no	no	no	0.15	0.28	0.02	0	0.01	0.03	0.24	0.06	0.23	0.21	-0.09	0.04	0.11
P23250	RPI1	YIL119C	Y	no	no	no	0	-0.39	-1.38	-0.44	-0.09	0.26	0.09	-0.19	-0.21	-0.68	0.64	0.5	0.11
Q05549	HRQ1	YDR291W	E	no	no	no	0.05	0.05	0.09	-0.04	0.33	0.075	0.41	0.31	0.21	0.09	0.17	0.32	0.11
Q08910	YOR387C	YOR387C	S	no	no	no	0.15	0.02	-0.52	-0.24	-0.18	-0.19	0.17	-0.08	0.09	-0.17	-0.04	0.19	0.11
Q08968	FMP40	YPL222W	G	no	no	no	0.14	0.34	-0.02	-0.21	0.03	0.03	0.23	0.3	-0.04	0.39	-0.03	0.2	0.11
P40355	YJR061W	YJR061W	M	no	no	no	0.06	0.06	0.23	0	0.22	0.065	0.51	0.32	0.27	0.13	0.06	0.33	0.11
P40446	YIL165C	YIL165C	K	no	no	no	-0.63	-0.32	-0.64	-0.4	-0.6	-0.04	-0.08	-0.01	-0.46	-0.32	0.18	0.45	0.11
Q06349	DXO1	YDR370C	S	no	no	no	-0.15	-0.3	-0.35	-0.18	-0.04	-0.11	-0.16	-0.23	0.01	-0.28	0.17	0.05	0.11
P40478	POR2	YIL114C	A	no	no	no	-0.28	-0.22	-0.25	-0.29	-0.21	0.09	-0.44	-0.14	-0.19	-0.11	0.2	-0.03	0.11
P39953	YEA6	YEL006W	N	no	no	no	-0.41	-0.33	-0.59	-0.39	-0.47	-0.3	-0.08	-0.08	-0.29	-0.35	0.05	0.35	0.11
Q12496	YOL098C	YOL098C	G	no	no	no	0.08	0.12	-0.07	0.12	0	-0.08	0.4	0.24	0.35	0	-0.1	0.26	0.11
P35208	SPT10	YJL127C	L	no	no	no	-0.07	-0.07	0.13	-0.01	0.29	0.01	0.23	0.21	0.09	0.11	0.16	0.23	0.11
P53290	GTR2	YGR163W	S	no	no	no	0.13	0.03	-0.12	-0.11	0.07	0.26	0.08	0.11	0.18	0	0.18	0.11	0.11
P10356	YER152C	YER152C	K	no	no	no	-0.33	0.05	-0.26	-0.34	-0.13	0.155	0.1	0.25	-0.3	0.07	0.23	0.4	0.11
P38953	RAD55	YDR076W	S	no	no	no	-0.01	-0.1	-0.14	-0.18	0.17	0.11	0.28	0.19	0.12	-0.12	0.25	0.34	0.11
P07866	LTE1	YAL024C	E	no	no	no	-0.06	-0.07	0.13	-0.01	0.21	0.02	0.23	0.21	0.22	0	0.12	0.22	0.11
Q06563	SYM1	YLR251W	K	no	no	no	-0.26	-0.43	-0.44	-0.29	-0.39	-0.06	-0.04	0.01	-0.27	-0.22	0.13	0.34	0.11
Q12108	RTC5	YOR118W	G	no	no	no	0.08	0.07	-0.17	-0.19	-0.01	-0.03	0.17	0	0.11	0	0.03	0.14	0.11
Q12027	YDL176W	YDL176W	A	no	no	no	0.07	0.07	-0.11	-0.09	-0.04	-0.05	0.37	0.22	0.12	0.07	-0.03	0.31	0.11
P39727	ERV46	YAL042W	K	no	no	no	0.11	0.27	-0.42	-0.29	-0.46	-0.085	0.04	0.45	-0.38	0.43	-0.19	0.33	0.11
P41698	BUD8	YLR353W	I	no	no	no	-0.24	-0.15	-0.26	-0.25	0	0.005	0.14	0.14	-0.2	-0.03	0.23	0.37	0.11
P25356	BPH1	YCR032W	N	no	no	no	-0.16	-0.23	-0.16	-0.11	-0.17	-0.215	0.45	0.24	0.12	-0.23	-0.03	0.51	0.11
P50942	INP52	YNL106C	K	no	no	no	0.14	0.23	0.14	0.08	0.16	-0.095	0.25	0.15	0.33	0.18	-0.12	0.05	0.11
Q08409	AUS1	YOR011W	S	no	no	no	-0.07	0.13	-0.09	-0.05	0.04	-0.135	0.65	0.44	0.16	0.01	-0.03	0.57	0.11
P19657	PMA2	YPL036W	S	no	no	no	-0.16	0.11	0.1	-0.06	-0.33	-0.16	0.48	0.39	0.01	0.2	-0.24	0.44	0.11
Q07800	PSR1	YLL010C	G	no	no	no	-0.21	0.04	-0.51	-0.62	-0.31	-0.12	0.15	0.13	-0.32	-0.11	0.11	0.47	0.11
P24521	ERG8	YMR220W	S	no	no	no	0.12	0.12	-0.12	-0.12	0.18	0.55	-0.02	0.05	0.12	0.1	0.37	0.02	0.11
Q04629	SWF1	YDR126W	S	no	no	no	-0.07	-0.05	-0.1	-0.06	-0.02	-0.33	-0.05	-0.15	0.14	-0.07	-0.11	-0.03	0.11
P80428	ARP4	YJL081C	S	no	no	no	0.14	0.12	0.04	0.14	0.19	0.165	-0.23	-0.15	0.09	0.35	0.07	-0.3	0.11
P53304	SLI1	YGR212W	N	no	no	no	0	-0.07	0.17	0.02	0.18	0.045	0.28	0.02	0.2	0.08	0.08	0.12	0.11
Q03691	ROT1	YMR200W	W	no	no	no	0.13	-0.02	-0.17	0.03	0.13	0.04	-0.4	-0.14	0.25	-0.04	0.09	-0.26	0.11
P38200	SHE1	YBL031W	N	no	no	no	-0.22	-0.25	-0.29	-0.11	0.21	0.085	-0.08	-0.05	-0.13	-0.08	0.37	0.15	0.11
Q3E7B2	COA3	YJL062W-A	V	no	no	no	-0.78	-0.85	-1.24	-0.98	-1.2	-0.5	-0.6	-0.14	-1.32	-0.38	0.11	0.59	0.11
P47111	VPS55	YJR044C	M	no	no	no	-0.29	-0.69	-0.92	-0.62	-0.69	-0.345	-0.34	-0.34	-0.63	-0.41	0.11	0.29	0.11
Q04377	LCD1	YDR499W	R	no	no	no	-0.1	-0.24	0.14	0.01	0.18	0.01	0.23	0.05	0.16	-0.03	0.14	0.19	0.11
Q12432	EAF3	YPR023C	V	no	no	no	-0.22	-0.23	-0.46	-0.66	-0.26	0.02	-0.13	0.18	-0.43	-0.13	0.27	0.42	0.11
Q06696	VPS36	YLR417W	E	no	no	no	0.1	0.1	-0.27	-0.24	-0.14	-0.075	0.3	0.23	0	0.06	-0.03	0.34	0.11
Q12481	RRP36	YOR287C	S	yes	no	no	0.14	-0.24	0.8	0.34	2.53	2.47	-0.54	-0.3	0.27	0.47	2.24	-0.68	0.11
P23594	PPH21	YDL134C	D	no	yes	no	-0.15	-0.21	-0.69	-0.42	-0.33	-0.155	0.38	0.69	-0.37	-0.15	0.13	0.9	0.11
Q05080	HOF1	YMR032W	S	no	no	no	0.12	0.2	-0.13	-0.06	0.39	0.14	0.09	0.09	0.08	0.21	0.23	0.06	0.11
P38930	CKB2	YOR039W	G	no	no	no	-0.08	-0.38	-0.19	0.01	-0.14	0.08	-0.25	-0.06	-0.02	-0.09	0.13	0.01	0.11
Q08347	BDS1	YOL164W	I	no	no	no	-0.14	-0.19	-0.24	-0.33	-0.22	-0.1	0.14	0.01	-0.24	0.01	0.07	0.3	0.11
P40549	MNT3	YIL014W	L	no	no	no	0.07	-0.05	-0.13	-0.12	-0.16	-0.1	0.4	0.32	0.2	-0.09	-0.07	0.42	0.11
Q12001	ALG6	YOR002W	A	no	no	no	0.08	-0.03	-0.41	-0.23	-0.44	-0.245	0.32	0.34	-0.04	-0.03	-0.2	0.48	0.11
P38715	GRE3	YHR104W	S	no	no	no	0.02	-0.02	0.09	-0.02	0.55	0.685	-0.17	-0.03	0	0.25	0.6	-0.12	0.11
P47095	MDE1	YJR024C	S	no	no	no	-0.22	-0.29	-0.19	-0.3	0.1	0.22	-0.42	-0.04	-0.34	0.05	0.41	0.02	0.11
P32528	DUR1,2	YBR208C	T	no	no	no	0.06	0.23	0.47	0.07	0.06	-0.015	0.17	0.28	0.25	0.37	-0.19	0.02	0.1
Q06340	ESC2	YDR363W	T	no	no	no	-0.22	-0.39	-0.32	-0.26	0.12	0.25	0.1	-0.03	-0.04	-0.35	0.48	0.33	0.1
P10363	PRI1	YIR008C	T	no	no	no	0.28	0.23	0.55	0.47	0.18	-0.035	-0.42	-0.44	0.38	0.59	-0.31	-0.81	0.1
P13134	KEX2	YNL238W	K	no	no	no	-0.07	0.09	-0.12	-0.13	-0.18	-0.08	0.47	0.45	0.01	0.08	-0.07	0.52	0.1
Q12246	LCB4	YOR171C	V	no	no	no	0.18	0.16	0.07	0.23	0.39	0.325	-0.02	-0.02	0.25	0.26	0.2	-0.18	0.1
P20095	PRP2	YNR011C	S	no	no	no	0.08	0.17	0.29	0.19	0.75	0.415	-0.05	-0.16	0.33	0.23	0.4	-0.29	0.1
P23394	PRP28	YDR243C	A	no	no	no	0.03	0.05	0.23	0.12	0.59	0.37	-0.11	-0.06	0.23	0.19	0.37	-0.19	0.1
P35193	ATG19	YOL082W	N	no	no	no	-0.21	-0.28	-0.26	-0.3	-0.11	-0.085	0.19	0.33	-0.18	-0.15	0.17	0.52	0.1
P40442	YIL169C	YIL169C	F	no	no	no	-0.4	-0.08	-0.42	-0.52	-0.58	-0.18	0.1	0.15	-0.62	0.1	-0.03	0.48	0.1
P40543	YIL024C	YIL024C	S	no	no	no	0	0.09	-0.31	-0.19	-0.09	0.16	0	0.07	-0.1	0.1	0.14	0.14	0.1
Q12182	YOR342C	YOR342C	T	no	no	no	-0.15	-0.24	-0.54	-0.07	0.15	0.24	-0.05	-0.08	-0.08	-0.22	0.45	0.19	0.1
Q03205	YDR042C	YDR042C	E	no	no	no	-0.03	-0.26	-0.4	-0.16	0.1	-0.45	0.09	-0.23	0.04	-0.27	0.04	0.14	0.1
P33890	TIR2	YOR010C	A	no	no	no	-0.12	0.25	-0.3	-0.16	0.09	0.365	-0.32	-0.43	-0.33	0.36	0.31	-0.29	0.1
P54786	ZDS2	YML109W	V	no	no	no	0.29	0.37	0.55	0.48	1.27	0.815	0.11	0.04	0.33	0.72	0.62	-0.35	0.1
Q03653	EFR3	YMR212C	Q	no	no	no	0.18	0.06	-0.23	0.09	0.02	-0.115	0.46	0.25	0.26	-0.01	-0.07	0.33	0.1
Q03834	MSH6	YDR097C	A	no	no	no	0.36	0.42	0.64	0.44	0.62	0.21	0.11	0.07	0.45	0.67	-0.05	-0.38	0.1
P53914	NAT10	YNL132W	A	no	no	no	0.32	0.33	0.41	0.47	0.44	0.015	-0.29	-0.23	0.42	0.54	-0.16	-0.64	0.1
P47068	BBC1	YJL020C	S	no	no	no	-0.83	-0.69	-0.61	-0.62	-0.25	-0.04	-0.53	-0.48	-0.76	-0.41	0.54	0.18	0.1
Q06333	CNL1	YDR357C	Q	no	no	no	-0.7	-0.95	-0.88	-0.93	-0.91	-0.235	-0.85	-0.77	-0.69	-0.85	0.29	0.05	0.1
P53279	FHN1	YGR131W	L	no	no	no	-0.49	-0.65	-1.26	-0.61	-0.79	-0.71	-0.63	-0.51	-0.58	-0.72	0	0.18	0.1
[truncated: 3,619 more rows]
