# Supplementary material for: Functional mapping of N-terminal residues in the yeast proteome uncovers novel determinants for mitochondrial protein import
Source: PLoS Genet. 2023 Aug 16;19(8):e1010848. doi: 10.1371/journal.pgen.1010848 (PMC10482271; doi:10.1371/journal.pgen.1010848)
Supplement: S4 Table — (XLSX) [file pgen.1010848.s004.xlsx]

## Sheet: Mascot values
geneNames	SystematicGeneName	Mascot Score (no detection= -1) BY4741 IP1	Mascot Score (no detection= -1) ARD1 IP1	Mascot Score (no detection= -1) MAK3 IP1	Mascot Score (no detection= -1) NAT3 IP1	Mascot Score (no detection= -1) BY4741 IP2	Mascot Score (no detection= -1) ARD1 IP2	Mascot Score (no detection= -1) MAK3 IP2	Mascot Score (no detection= -1) NAT3 IP2
RPL3	YOR063W	368	3267	3113	1976	32	1838	1656	837
ASC1	YMR116C	682	4226	2538	2615	214	2369	998	621
RPL4A	YBR031W	831	2465	2261	2161	219	2244	1425	1382
RPL4B	YDR012W	831	2373	2216	2119	214	2298	1438	1317
MAK10	YEL053C	-1	-1	2184	-1	-1	21	1254	13
SSB2	YNL209W	529	2892	2139	2452	36	2113	1243	1111
PAB1	YER165W	171	2919	2116	2314	-1	2117	1111	437
CLU1	YMR012W	214	2815	1917	1698	-1	1861	855	211
SSB1	YDL229W	461	2621	1897	2396	79	1972	1139	1148
MAK3	YPR051W	-1	-1	1475	-1	-1	-1	934	-1
SSZ1	YHR064C	173	1163	1455	1312	-1	1163	416	218
BFR1	YOR198C	22	2554	1322	1646	-1	1312	925	648
RPL8B	YLL045C	171	1623	1242	1363	-1	1413	841	371
RPL8A	YHL033C	148	1519	1229	1311	-1	1337	821	356
YEF3	YLR249W	-1	1871	1225	1493	-1	1465	527	312
RPL7A	YGL076C	327	1266	1213	1131	219	693	571	513
RPS1A	YLR441C	241	1732	1175	1245	53	1161	792	535
SCP160	YJL080C	79	3858	1168	2111	-1	2617	1189	251
RPS1B	YML063W	249	1761	1111	1269	53	1271	816	494
IMD4	YML056C	236	911	1194	1321	-1	937	547	254
RPS18A	YDR450W	375	1541	1181	831	1	1454	516	621
IMD3	YLR432W	213	1296	1155	1878	-1	1178	715	381
XRN1	YGL173C	27	1532	1124	1181	-1	1111	516	191
RPL17A	YKL180W	187	1195	1111	849	161	1187	586	752
RPS4A	YJR145C	124	1348	972	1125	26	913	384	243
RPP2B	YDR382W	593	956	966	1219	378	779	547	617
RPP2A	YOL039W	359	977	948	1226	191	629	411	381
RPS3	YNL178W	312	1265	946	1123	31	1439	514	416
STM1	YLR150W	151	871	946	1169	32	923	637	679
RPS2	YGL123W	171	1568	946	1271	18	1175	511	281
RPS14B	YJL191W	155	1125	933	818	54	811	312	218
ADE3	YGR204W	1	1816	932	1171	-1	1261	541	261
RPS6A	YPL090C	259	1149	929	825	116	678	391	415
RPL17B	YJL177W	184	937	927	716	161	1116	543	622
RPL2A	YFR031C-A	84	918	887	871	161	479	452	251
ZUO1	YGR285C	113	514	881	838	-1	541	183	84
RPS5	YJR123W	319	1623	816	1135	111	662	414	311
RPS12	YOR369C	487	1111	814	1151	116	353	127	198
RPL27A	YHR010W	222	1194	799	718	31	558	361	361
RPP0	YLR340W	316	986	796	813	232	879	544	634
SBP1	YHL034C	75	799	791	1145	18	781	338	178
RPA190	YOR341W	-1	969	774	1719	-1	1219	499	221
MAK31	YCR020C-A	-1	-1	768	-1	-1	-1	494	-1
RPS21B	YJL136C	371	935	766	621	55	691	372	185
RPL6B	YLR448W	388	827	762	935	75	492	355	211
RPS17A	YML024W	215	965	754	638	212	586	531	429
FKS1	YLR342W	226	1123	752	1213	-1	852	485	298
RPS21A	YKR057W	343	764	721	581	55	711	372	191
TCB3	YML072C	21	1151	713	1179	-1	747	344	153
SSA2	YLL024C	261	937	695	1199	48	1113	637	495
RPL5	YPL131W	245	1264	689	767	-1	863	187	51
SSA1	YAL005C	221	999	688	971	48	1127	623	381
RPL28	YGL103W	146	843	682	517	218	537	313	316
RPS8A	YBL072C	223	1341	681	729	314	761	461	447
GPM1	YKL152C	241	719	678	1326	115	821	552	295
RPL14A	YKL006W	226	842	676	665	141	783	199	271
RPL14B	YHL001W	226	819	676	665	-1	-1	-1	-1
RPS24A	YER074W	181	962	673	769	131	658	321	277
RPS15	YOL040C	112	932	665	494	174	974	214	236
RPL19A	YBR084C-A	213	691	657	611	194	422	253	259
RPL20A	YMR242C	216	882	657	516	15	457	371	541
RRP5	YMR229C	147	1167	654	1998	-1	1235	711	453
NOP58	YOR310C	999	712	648	1536	398	525	512	277
RPS13	YDR064W	236	948	647	729	38	726	637	523
RPS0B	YLR048W	231	1138	646	714	-1	-1	-1	-1
RPL6A	YML073C	388	717	621	761	75	568	374	232
IMD2	YHR216W	47	887	617	1162	-1	691	475	199
DED1	YOR204W	198	986	619	1161	-1	972	389	131
RPL15A	YLR029C	311	755	597	547	95	517	313	322
RPS7A	YOR096W	248	851	595	521	42	389	199	91
RPL16B	YNL069C	167	652	594	453	98	327	221	226
SRO9	YCL037C	131	951	591	1162	21	517	229	98
TEF1	YPR080W	412	1411	589	1462	197	789	755	361
RPL15B	YMR121C	279	696	581	519	79	496	332	318
FAS1	YKL182W	-1	717	579	945	-1	1118	382	87
RPL13B	YMR142C	271	387	578	328	77	386	235	196
EFT1	YOR133W	1	1234	576	946	-1	1184	511	111
PMA1	YGL008C	156	542	565	897	19	512	393	196
KGD1	YIL125W	-1	78	564	161	-1	187	273	-1
NOP56	YLR197W	911	883	557	1265	52	753	486	314
RPL10	YLR075W	153	787	554	673	-1	414	173	88
NEW1	YPL226W	-1	1115	541	866	-1	1351	555	241
RPL24B	YGR148C	63	597	539	495	59	262	275	411
RPL24A	YGL031C	63	616	536	516	59	392	422	535
RPL36B	YPL249C-A	91	536	525	389	71	428	273	219
RPL11A	YPR102C	147	1553	517	586	-1	434	168	136
RPL22A	YLR061W	156	675	515	361	46	583	377	133
RPL35A	YDL191W	-1	495	515	517	-1	274	311	278
RPS9B	YBR189W	89	736	513	516	-1	-1	-1	-1
DEF1	YKL054C	57	278	498	513	1	175	211	179
EGD2	YHR193C	69	429	492	736	23	391	315	81
RPL25	YOL127W	129	687	489	598	111	472	248	119
PDI1	YCL043C	-1	-1	485	55	-1	1	71	-1
PRT1	YOR361C	-1	1177	477	313	-1	782	181	76
RPS11A	YDR025W	56	513	476	311	83	114	84	166
EGD1	YPL037C	21	631	469	589	-1	378	219	52
RPL16A	YIL133C	162	533	468	425	54	256	187	159
RPS9A	YPL081W	89	655	462	591	97	563	174	155
TIF4631	YGR162W	16	594	461	519	-1	616	347	219
UBP3	YER151C	-1	769	455	664	-1	714	457	62
CDC39	YCR093W	-1	941	455	684	-1	1117	475	51
VPH1	YOR270C	-1	514	454	711	-1	682	511	181
ATP1	YBL099W	-1	38	453	91	-1	69	164	-1
RPL32	YBL092W	26	422	432	382	22	261	211	259
NSR1	YGR159C	319	331	424	591	814	411	314	455
RPS7B	YNL096C	132	611	424	411	-1	555	214	141
ALD5	YER073W	-1	524	416	518	-1	561	194	171
RPP1A	YDL081C	212	497	413	317	58	318	93	112
CBF5	YLR175W	493	671	411	1161	1	419	268	249
RPL23A	YBL087C	94	642	416	463	-1	354	287	141
PFK1	YGR240C	114	651	415	1327	-1	1121	627	133
MTR4	YJL050W	-1	342	414	531	-1	571	197	81
PRP43	YGL120C	16	513	411	825	-1	423	344	232
RPL13A	YDL082W	174	243	399	263	-1	-1	-1	-1
UTP22	YGR090W	51	871	398	1112	-1	554	347	112
PDB1	YBR221C	222	517	397	421	51	615	169	92
BEM2	YER155C	-1	678	397	1131	-1	947	228	113
RPL18A	YOL120C	132	595	395	311	142	277	186	141
PDC1	YLR044C	168	484	392	782	1	789	329	75
RPP1B	YDL130W	165	351	389	461	156	219	337	351
RPS16A	YMR143W	152	742	383	553	136	427	231	342
URA2	YJL130C	138	492	382	1128	-1	852	513	18
NAM7	YMR080C	-1	549	382	661	-1	731	268	71
MIS1	YBR084W	56	736	375	411	-1	1121	229	91
NIP1	YMR309C	33	1157	374	484	-1	1113	92	21
PDR5	YOR153W	-1	463	373	675	-1	551	282	53
RPS25B	YLR333C	49	371	373	291	-1	69	31	23
NUG1	YER006W	-1	563	371	662	-1	722	225	31
YGR054W	YGR054W	-1	517	363	431	-1	553	231	48
ECM32	YER176W	-1	281	362	475	-1	269	186	49
NAT1	YDL040C	-1	6433	358	359	-1	3668	378	48
RPL31A	YDL075W	161	437	355	391	28	468	292	277
RPL12A	YEL054C	31	476	355	535	1	381	111	72
RPL30	YGL030W	132	417	353	315	57	424	212	68
SUP45	YBR143C	-1	736	351	531	-1	785	137	26
RLI1	YDR091C	-1	456	351	253	-1	456	171	27
RPL26B	YGR034W	84	421	351	244	19	76	94	53
NOP4	YPL043W	27	225	348	657	-1	316	351	178
RPL31B	YLR406C	161	425	344	387	-1	-1	-1	-1
NAN1	YPL126W	31	465	342	543	-1	371	266	171
IMD1	YAR073W	25	511	341	696	-1	-1	-1	-1
TIF34	YMR146C	22	488	339	317	-1	631	144	65
NOP1	YDL014W	475	378	337	872	24	494	391	113
RPA135	YPR010C	21	714	333	1149	-1	797	313	75
PGK1	YCR012W	119	388	321	539	36	561	211	29
GSC2	YGR032W	159	542	321	564	-1	-1	-1	-1
CDC19	YAL038W	55	563	314	689	111	678	318	183
MLC1	YGL106W	68	421	318	519	-1	422	219	213
RPL43A	YPR043W	79	365	312	224	-1	527	218	62
RPL26A	YLR344W	84	412	298	269	19	71	94	53
RPS19A	YOL121C	157	368	297	212	-1	447	57	34
SHM2	YLR058C	76	157	296	157	-1	225	45	26
PSP2	YML017W	-1	347	289	311	-1	261	84	51
ERB1	YMR049C	31	258	288	667	-1	198	313	115
SEC13	YLR208W	-1	397	288	271	-1	341	74	26
NPL3	YDR432W	35	312	288	421	-1	296	146	91
UTP10	YJL109C	165	553	285	1128	25	384	415	158
TIM44	YIL022W	-1	-1	285	-1	-1	-1	118	-1
URB1	YKL014C	327	229	283	875	24	397	394	176
TDH3	YGR192C	446	572	281	716	141	236	153	53
ENO2	YHR174W	187	394	281	373	111	641	275	88
SSD1	YDR293C	-1	571	281	971	-1	746	191	65
PHB1	YGR132C	-1	369	278	611	-1	319	84	43
HEF3	YNL014W	-1	391	277	156	-1	-1	-1	-1
VMA2	YBR127C	123	264	275	629	-1	484	229	61
RPL9A	YGL147C	95	485	275	241	-1	513	112	56
TIF4632	YGL049C	-1	344	275	323	-1	512	195	37
SSE1	YPL106C	-1	219	274	229	-1	449	114	25
RPL33A	YPL143W	167	281	272	394	39	185	61	86
PFK2	YMR205C	-1	451	271	817	-1	881	274	51
PDA1	YER178W	111	551	268	579	-1	398	164	147
RPL38	YLR325C	78	371	267	411	-1	635	158	94
RPL9B	YNL067W	112	486	266	188	-1	428	142	56
MBF1	YOR298C-A	-1	413	258	241	38	167	145	133
RPL33B	YOR234C	125	289	256	377	1	148	22	45
ETR1	YBR026C	-1	331	256	219	-1	311	161	48
UTP20	YBL004W	15	414	254	1138	-1	651	239	77
YRA1	YDR381W	49	348	252	427	-1	371	181	277
RBG1	YAL036C	-1	766	252	452	-1	761	331	154
YLR419W	YLR419W	-1	478	247	513	-1	628	136	61
LPD1	YFL018C	18	277	242	415	-1	561	222	111
CDC33	YOL139C	28	425	241	223	-1	435	215	146
VPS1	YKR001C	1	41	239	734	-1	145	58	142
VMA1	YDL185W	-1	251	237	338	-1	534	198	-1
PBP1	YGR178C	-1	461	234	429	-1	327	173	36
BOI2	YER114C	-1	73	234	347	-1	189	148	14
ACT1	YFL039C	179	192	233	696	-1	263	92	173
MYO2	YOR326W	1	252	233	911	-1	591	358	29
PIL1	YGR086C	-1	19	231	53	-1	33	161	-1
MDH3	YDL078C	-1	419	228	597	-1	479	137	21
RPS22A	YJL190C	68	285	227	119	-1	273	159	1
DBP10	YDL031W	-1	277	227	618	-1	281	317	118
SSA4	YER103W	113	319	227	311	-1	-1	-1	-1
SKI2	YLR398C	-1	314	225	453	-1	416	113	43
SLF1	YDR515W	-1	117	224	168	-1	166	31	19
NOP7	YGR103W	-1	174	223	477	-1	314	151	41
BMS1	YPL217C	-1	347	223	671	-1	473	338	177
SHM1	YBR263W	24	259	223	417	-1	326	41	1
CCR4	YAL021C	-1	263	223	213	-1	418	168	27
HSC82	YMR186W	111	361	221	482	24	533	464	181
HSP82	YPL240C	39	343	221	441	-1	522	418	181
UTP15	YMR093W	49	169	219	379	-1	91	61	74
ACC1	YNR016C	65	326	217	1151	-1	766	317	46
KSP1	YHR082C	-1	123	217	163	-1	57	74	-1
ELP2	YGR200C	-1	71	216	65	-1	23	66	18
RPL21A	YBR191W	65	412	214	216	-1	34	-1	-1
RPL21B	YPL079W	65	286	213	172	-1	-1	-1	-1
RPS10B	YMR230W	37	511	211	239	-1	211	119	47
TDH2	YJR009C	261	375	216	412	141	165	143	53
ENO1	YGR254W	88	162	216	158	-1	-1	-1	-1
HMG1	YML075C	-1	282	215	426	-1	258	111	37
TOP2	YNL088W	-1	288	213	533	-1	212	235	39
RPL1A	YPL220W	117	542	212	154	-1	742	59	111
RPC40	YPR110C	75	232	211	259	-1	236	113	69
YME2	YMR302C	-1	546	211	213	-1	288	86	-1
KOG1	YHR186C	-1	352	199	414	-1	194	218	38
DBP9	YLR276C	-1	214	194	397	-1	226	213	1
LAT1	YNL071W	119	245	194	348	-1	414	196	62
POL5	YEL055C	-1	231	192	551	-1	185	94	48
ILV5	YLR355C	-1	218	191	186	-1	363	63	16
UTP13	YLR222C	36	114	188	567	-1	115	193	28
IPP1	YBR011C	-1	187	188	148	-1	212	137	54
HTA1	YDR225W	99	243	186	261	41	71	83	14
FUN12	YAL035W	-1	712	186	354	-1	818	188	33
SSC1	YJR045C	-1	37	185	145	-1	171	71	1
NOP12	YOL041C	1	196	183	372	-1	112	174	95
YHM2	YMR241W	-1	52	182	114	-1	121	65	-1
DCP2	YNL118C	-1	441	181	474	-1	189	241	51
SHE3	YBR130C	-1	192	181	264	-1	259	132	16
SEN1	YLR430W	-1	397	176	421	-1	141	111	27
YGR250C	YGR250C	-1	122	173	55	-1	182	45	-1
NOT3	YIL038C	-1	272	173	121	-1	314	241	78
KRI1	YNL308C	-1	362	172	518	-1	259	177	118
GBP2	YCL011C	-1	217	172	391	-1	221	161	141
FBA1	YKL060C	49	146	171	231	-1	255	175	-1
HHF1	YBR009C	169	264	171	241	24	134	137	178
SLH1	YGR271W	-1	538	171	514	-1	394	77	23
KAR2	YJL034W	123	284	169	321	37	253	131	59
RPS31	YLR167W	45	146	169	173	-1	179	127	61
RPL22B	YFL034C-A	-1	318	169	195	-1	171	32	1
SVL3	YPL032C	-1	516	166	319	-1	311	214	46
SEA4	YBL104C	-1	216	166	334	-1	93	146	27
ADH1	YOL086C	83	332	165	341	31	295	295	66
PAT1	YCR077C	-1	368	165	242	-1	216	82	82
HTB1	YDR224C	89	282	164	483	14	111	33	-1
DRS1	YLL008W	-1	193	163	573	-1	211	111	54
FPR3	YML074C	91	227	162	245	-1	286	172	45
NOP2	YNL061W	-1	117	162	261	-1	216	66	76
TMA46	YOR091W	-1	375	161	87	-1	265	127	39
HYP2	YEL034W	-1	336	158	128	-1	351	61	-1
SEH1	YGL100W	-1	117	158	225	-1	152	65	-1
NHP6A	YPR052C	-1	232	157	125	-1	211	81	48
PDX1	YGR193C	1	61	157	99	-1	141	49	31
NOT5	YPR072W	-1	195	155	225	-1	233	1	-1
TCB1	YOR086C	-1	486	153	469	-1	316	123	1
IKI3	YLR384C	-1	125	152	223	-1	312	138	-1
RPA49	YNL248C	-1	335	151	414	-1	321	56	18
TCB2	YNL087W	-1	499	151	442	-1	391	141	36
RPS23A	YGR118W	179	416	151	225	-1	245	145	98
RFC3	YNL290W	-1	311	151	479	-1	171	56	61
PUF6	YDR496C	1	153	151	376	-1	141	241	31
HSP60	YLR259C	41	271	149	261	-1	282	-1	-1
PUF3	YLL013C	-1	56	149	172	-1	126	121	37
POR1	YNL055C	-1	251	148	224	-1	229	135	21
CDC36	YDL165W	-1	94	148	87	-1	162	126	24
RPA43	YOR340C	-1	181	147	189	-1	153	114	46
HEK2	YBL032W	1	222	147	171	-1	226	137	72
GLC7	YER133W	-1	139	143	158	-1	254	44	87
RPS20	YHL015W	52	421	143	176	-1	171	86	54
MRP13	YGR084C	-1	-1	143	-1	-1	-1	32	-1
TIF35	YDR429C	-1	518	142	199	-1	549	61	27
BOI1	YBL085W	-1	167	141	154	-1	1	81	-1
GCD11	YER025W	-1	196	141	291	-1	298	91	33
CMS1	YLR003C	-1	116	139	138	-1	97	88	31
RCL1	YOL010W	-1	165	137	169	-1	136	62	23
TIF1	YKR059W	-1	237	135	291	-1	382	117	-1
CIC1	YHR052W	21	97	135	356	-1	99	144	41
DBP3	YGL078C	118	311	134	166	-1	334	64	58
MNP1	YGL068W	-1	158	133	163	-1	41	-1	1
PUB1	YNL016W	-1	143	132	111	-1	216	133	57
PHB2	YGR231C	-1	279	132	215	-1	344	191	112
GAR1	YHR089C	161	111	131	447	48	141	117	164
VTC3	YPL019C	-1	15	128	181	-1	274	211	-1
SKI3	YPR189W	-1	482	128	251	-1	691	187	51
YKL077W	YKL077W	-1	125	127	82	-1	1	41	27
PUS7	YOR243C	-1	55	127	214	-1	111	51	29
PRK1	YIL095W	-1	66	127	94	-1	16	44	-1
LSM6	YDR378C	-1	277	125	279	-1	316	55	52
STT4	YLR305C	-1	321	125	391	-1	312	61	33
SEG1	YMR086W	-1	91	125	61	-1	-1	38	-1
MRD1	YPR112C	-1	346	123	615	-1	569	171	46
MAP1	YLR244C	-1	167	123	149	-1	195	53	28
RPS26A	YGL189C	76	118	122	119	96	95	61	37
NOG1	YPL093W	1	89	122	172	-1	189	69	24
SIS1	YNL007C	-1	256	122	469	-1	411	122	91
LSM5	YER146W	17	137	122	159	22	189	139	71
SLC1	YDL052C	-1	79	121	75	-1	25	42	-1
MRPS9	YBR146W	-1	-1	121	98	-1	31	39	-1
RLP7	YNL002C	43	116	121	215	-1	113	74	33
CRP1	YHR146W	-1	217	119	139	-1	177	22	17
TOR1	YJR066W	-1	293	118	465	-1	191	113	38
DHH1	YDL160C	-1	215	117	195	-1	273	111	59
TRS120	YDR407C	-1	122	117	144	-1	42	1	-1
MAK21	YDR060W	51	251	116	547	-1	229	232	62
RRP12	YPL012W	-1	218	114	497	-1	317	98	41
URB2	YJR041C	23	71	113	312	-1	186	88	51
RPS30A	YLR287C-A	31	111	113	89	-1	119	155	79
VTC4	YJL012C	-1	191	112	215	-1	369	218	18
PCS60	YBR222C	-1	219	112	269	-1	168	86	-1
MYO4	YAL029C	-1	319	112	431	-1	275	71	-1
NOP8	YOL144W	16	63	111	263	-1	143	144	61
BMH1	YER177W	21	291	111	167	-1	-1	-1	-1
PHO86	YJL117W	-1	129	111	137	-1	184	91	-1
LSM1	YJL124C	-1	114	111	58	-1	151	31	32
PWP2	YCR057C	84	212	119	446	-1	227	112	31
FAS2	YPL231W	-1	189	119	456	-1	269	117	-1
RPS28B	YLR264W	68	148	119	92	-1	114	65	69
BRE1	YDL074C	-1	113	119	246	-1	293	37	32
CMD1	YBR109C	-1	174	118	377	28	224	121	112
TEF4	YKL081W	42	194	118	277	1	299	126	21
CHS2	YBR038W	-1	93	117	46	-1	33	114	-1
YTA6	YPL074W	-1	82	117	81	-1	42	-1	-1
RNQ1	YCL028W	49	268	116	222	-1	298	21	1
DCP1	YOL149W	-1	75	115	179	-1	213	184	23
NAT5	YOR253W	-1	1312	115	25	-1	398	-1	-1
EBP2	YKL172W	-1	229	114	261	-1	189	135	72
IDH2	YOR136W	-1	111	114	-1	-1	111	66	-1
HRP1	YOL123W	-1	73	114	91	-1	139	71	-1
PEP5	YMR231W	-1	133	114	258	-1	151	39	-1
ERJ5	YFR041C	-1	123	113	163	-1	178	86	-1
RFA1	YAR007C	122	43	113	238	26	61	31	41
YMR295C	YMR295C	1	51	113	1	-1	1	1	-1
ESF1	YDR365C	-1	51	112	252	-1	157	61	98
NAT10	YNL132W	16	734	111	615	-1	643	224	77
TDH1	YJL052W	111	182	111	197	-1	-1	-1	-1
NUT1	YGL151W	-1	68	111	152	-1	125	53	-1
EFG1	YGR271C-A	-1	29	98	169	-1	76	74	52
SSF1	YHR066W	122	163	98	318	-1	47	75	-1
RPA12	YJR063W	1	-1	98	71	-1	91	67	61
YRA2	YKL214C	-1	191	98	631	-1	171	68	158
PEP3	YLR148W	-1	242	98	281	-1	213	81	-1
RET1	YOR207C	-1	115	98	254	-1	79	31	17
SEC1	YDR164C	-1	65	97	131	-1	158	35	-1
MPP10	YJR002W	36	179	96	484	-1	179	23	21
MRT4	YKL009W	16	156	96	159	-1	111	115	-1
ECM16	YMR128W	29	185	96	364	-1	213	56	-1
SAS10	YDL153C	-1	311	95	351	-1	327	77	79
PHO8	YDR481C	1	121	95	71	-1	221	89	48
MNN11	YJL183W	-1	157	94	65	-1	248	74	1
RPO26	YPR187W	76	169	93	144	-1	113	67	48
MAK5	YBR142W	-1	82	92	524	-1	224	122	39
WBP1	YEL002C	-1	145	92	164	-1	164	48	-1
BRE5	YNR051C	-1	241	92	275	-1	411	191	26
MAE1	YKL029C	-1	319	92	368	-1	489	213	22
NOG2	YNR053C	-1	149	91	264	-1	335	68	22
RPS27A	YKL156W	16	147	91	59	-1	117	19	-1
IFA38	YBR159W	16	51	91	144	-1	83	-1	-1
KTR3	YBR205W	-1	171	91	111	-1	319	53	21
RPB10	YOR210W	-1	127	91	84	-1	74	41	-1
CLC1	YGR167W	-1	-1	91	88	-1	19	34	-1
UTP21	YLR409C	77	195	89	621	1	112	117	63
SRP40	YKR092C	23	117	89	213	-1	116	77	27
OLE1	YGL055W	-1	119	89	16	-1	94	15	-1
NOP13	YNL175C	-1	33	89	321	-1	89	34	-1
POL1	YNL102W	-1	51	89	213	-1	67	183	-1
YPP1	YGR198W	-1	167	89	218	-1	69	71	35
LOC1	YFR001W	-1	99	88	212	-1	188	155	58
RPG1	YBR079C	-1	925	88	358	-1	936	118	1
ARD1	YHR013C	-1	2315	88	158	-1	1614	48	34
HXT3	YDR345C	36	56	87	219	-1	87	48	75
SST2	YLR452C	-1	196	86	293	-1	127	17	25
NOP10	YHR072W-A	1	119	85	247	-1	76	119	29
RPL39	YJL189W	-1	137	85	54	-1	45	47	83
HTZ1	YOL012C	-1	56	84	71	-1	39	35	-1
EFB1	YAL003W	48	96	84	191	-1	226	27	22
YDJ1	YNL064C	-1	131	84	343	-1	331	94	52
LHP1	YDL051W	-1	115	84	114	-1	71	52	81
CIN8	YEL061C	-1	55	84	137	-1	81	58	-1
NOC3	YLR002C	-1	68	83	211	-1	55	51	25
MDL1	YLR188W	-1	217	83	99	-1	31	-1	-1
LSP1	YPL004C	-1	-1	82	-1	-1	-1	171	-1
ECM31	YBR176W	-1	14	82	76	-1	27	41	-1
SNU13	YEL026W	212	275	81	255	115	41	41	45
BFR2	YDR299W	-1	52	81	318	-1	128	118	52
RRB1	YMR131C	-1	122	81	323	-1	219	82	44
HOC1	YJR075W	-1	138	81	78	-1	116	21	-1
POL12	YBL035C	-1	42	81	79	-1	52	72	-1
GUP1	YGL084C	-1	68	81	87	-1	63	39	-1
RQC2	YPL009C	-1	352	81	62	-1	399	98	-1
HEL2	YDR266C	-1	319	81	224	-1	217	26	-1
HMG2	YLR450W	-1	192	79	154	-1	149	73	17
DOT6	YER088C	-1	279	78	216	-1	169	86	33
MSW1	YDR268W	-1	62	78	19	-1	61	-1	-1
TIF6	YPR016C	55	65	77	259	-1	246	225	63
GND1	YHR183W	1	25	77	118	-1	171	35	-1
NOP14	YDL148C	-1	171	77	258	-1	259	116	48
SSS1	YDR086C	1	22	76	25	-1	-1	-1	31
PAM1	YDR251W	-1	215	76	364	-1	225	112	1
SYH1	YPL105C	-1	513	76	57	-1	439	132	-1
TMA108	YIL137C	-1	32	76	117	-1	84	-1	-1
PDR15	YDR406W	-1	62	75	142	-1	-1	-1	-1
RLP24	YLR009W	1	71	73	118	-1	117	63	92
ARO1	YDR127W	-1	191	73	424	-1	456	89	-1
PWP1	YLR196W	-1	41	73	292	-1	191	89	19
ELO2	YCR034W	33	42	72	89	-1	44	54	28
NSG1	YHR133C	-1	74	72	65	-1	31	49	21
RNA14	YMR061W	-1	169	72	239	-1	39	36	-1
PMT4	YJR143C	-1	1	72	73	-1	118	-1	-1
RRP9	YPR137W	-1	63	71	332	-1	112	92	22
NOC2	YOR206W	111	141	71	358	-1	228	92	38
UTP9	YHR196W	25	146	71	292	-1	147	94	46
UTP7	YER082C	-1	-1	71	151	-1	123	31	-1
STI1	YOR027W	-1	47	71	48	-1	219	66	31
CPR1	YDR155C	46	64	71	25	-1	77	71	52
ARB1	YER036C	-1	469	71	231	-1	556	45	-1
YMR310C	YMR310C	1	113	71	95	-1	67	23	31
MAP2	YBL091C	-1	163	71	169	-1	241	-1	-1
MOT2	YER068W	-1	255	71	147	-1	213	72	-1
SPB1	YCL054W	-1	154	71	194	-1	192	61	1
NHP6B	YBR089C-A	-1	67	71	54	-1	83	53	49
CDC10	YCR002C	-1	-1	71	64	-1	44	32	-1
RFC5	YBR087W	-1	191	71	113	-1	47	-1	-1
RPA34	YJL148W	71	111	69	155	-1	112	21	36
SNL1	YIL016W	-1	62	69	66	-1	28	45	51
CFT1	YDR301W	-1	181	69	282	-1	94	34	-1
PPZ2	YDR436W	-1	55	69	94	-1	-1	-1	-1
ELP6	YMR312W	-1	-1	69	67	-1	-1	-1	-1
NOP9	YJL010C	-1	78	68	386	-1	47	16	-1
AIR1	YIL079C	-1	51	68	121	-1	91	41	42
SWI3	YJL176C	-1	111	68	84	-1	113	31	-1
RPL34B	YIL052C	45	71	67	51	-1	-1	-1	-1
FCF2	YLR051C	21	82	67	218	-1	153	34	1
MRH1	YDR033W	-1	44	67	95	-1	211	112	1
HFA1	YMR207C	-1	96	67	129	-1	-1	-1	-1
KAP95	YLR347C	-1	29	67	111	-1	54	-1	-1
DBP8	YHR169W	-1	47	66	231	-1	187	45	-1
ELP3	YPL086C	-1	111	66	117	-1	236	155	-1
WHI3	YNL197C	-1	193	66	112	-1	227	62	23
GSP2	YOR185C	-1	64	66	142	-1	58	-1	-1
SIF2	YBR103W	-1	-1	66	132	-1	-1	1	-1
EEB1	YPL095C	-1	-1	66	-1	-1	-1	21	-1
MMF1	YIL051C	-1	-1	65	14	-1	59	28	-1
HHO1	YPL127C	-1	117	65	73	-1	35	18	16
GLN1	YPR035W	-1	81	63	45	-1	23	1	-1
SGN1	YIR001C	-1	94	63	177	-1	212	121	1
RSA3	YLR221C	61	111	62	63	71	44	65	113
UTP6	YDR449C	-1	91	62	363	-1	89	66	42
SKP1	YDR328C	-1	91	62	71	-1	61	78	43
PTA1	YAL043C	-1	63	62	231	-1	55	61	-1
SUI3	YPL237W	-1	135	61	173	-1	71	-1	-1
STT3	YGL022W	-1	62	61	141	-1	114	75	-1
STO1	YMR125W	-1	114	61	247	-1	297	97	24
YCR016W	YCR016W	-1	34	61	211	-1	39	-1	-1
VPS15	YBR097W	-1	42	61	45	-1	-1	-1	-1
RFC4	YOL094C	-1	192	61	242	-1	88	-1	-1
UTP4	YDR324C	1	242	59	493	-1	61	214	127
RPB2	YOR151C	-1	96	59	124	-1	182	35	46
SMD3	YLR147C	-1	18	59	192	-1	37	28	68
YOR093C	YOR093C	-1	61	59	118	-1	17	34	-1
RPB8	YOR224C	-1	162	58	94	-1	111	51	51
SUP35	YDR172W	-1	244	58	179	-1	333	173	1
KRR1	YCL059C	-1	124	58	343	-1	1	-1	49
RRM3	YHR031C	-1	-1	58	1	-1	-1	66	-1
SHE2	YKL130C	-1	222	58	237	-1	117	95	56
PGD1	YGL025C	-1	64	58	75	-1	22	-1	-1
AIM24	YJR080C	-1	55	58	129	-1	123	35	-1
SOF1	YLL011W	-1	242	57	461	-1	194	37	16
SAM1	YLR180W	-1	49	57	89	-1	75	78	58
MNN9	YPL050C	-1	97	57	54	-1	114	62	-1
AHP1	YLR109W	-1	78	56	61	-1	45	26	-1
SEC16	YPL085W	-1	726	56	491	-1	488	29	-1
THS1	YIL078W	-1	181	55	284	-1	366	21	15
BMH2	YDR099W	21	238	55	113	-1	164	1	43
ANP1	YEL036C	-1	216	55	163	-1	171	69	-1
UTP11	YKL099C	24	-1	55	98	-1	-1	-1	-1
VAN1	YML115C	-1	49	55	91	-1	58	44	-1
SDC1	YDR469W	-1	64	55	54	-1	128	31	38
PAP1	YKR002W	-1	31	55	211	-1	73	-1	-1
NOP6	YDL213C	27	163	54	219	-1	221	39	-1
SUI2	YJR007W	-1	318	54	191	-1	156	97	-1
EBS1	YDR206W	-1	115	54	145	-1	59	56	-1
UTP14	YML093W	72	316	53	212	-1	121	26	1
MNN10	YDR245W	-1	116	53	122	-1	117	45	-1
CTF18	YMR078C	-1	161	53	118	-1	42	-1	-1
RPB9	YGL070C	-1	31	53	46	-1	-1	-1	-1
TUB2	YFL037W	-1	64	52	184	-1	266	81	1
HEH2	YDR458C	-1	91	52	14	-1	56	-1	65
RBL2	YOR265W	-1	29	52	99	-1	32	112	73
PPZ1	YML016C	-1	55	52	62	-1	54	-1	-1
YHR097C	YHR097C	-1	65	52	38	-1	77	1	-1
YTA12	YMR089C	-1	47	52	136	-1	1	42	-1
YGL041W-A	YGL041W-A	-1	-1	52	-1	-1	-1	1	-1
SYP1	YCR030C	-1	133	51	186	-1	65	-1	-1
PTK2	YJR059W	-1	141	51	71	-1	111	115	-1
YPL150W	YPL150W	-1	55	51	54	-1	31	49	-1
SUS1	YBR111W-A	1	1	51	119	-1	63	37	-1
PEP4	YPL154C	-1	112	51	48	-1	234	54	-1
SUB1	YMR039C	-1	113	51	97	-1	121	88	44
CBR1	YIL043C	-1	82	51	96	-1	68	25	-1
FAP1	YNL023C	-1	82	51	123	-1	171	74	19
TRA1	YHR099W	-1	113	51	237	-1	167	55	-1
GCD2	YGR083C	-1	23	51	-1	-1	31	-1	-1
HXK2	YGL253W	-1	1	49	112	-1	163	-1	-1
LOA1	YPR139C	-1	91	49	173	-1	32	24	-1
YSP2	YDR326C	-1	74	49	268	-1	161	82	28
IKI1	YHR187W	-1	-1	49	-1	-1	-1	64	-1
SMD1	YGR074W	-1	37	49	71	-1	29	1	31
FRA1	YLL029W	-1	154	49	228	-1	38	1	-1
ERV46	YAL042W	-1	51	48	51	-1	51	17	-1
CHA1	YCL064C	-1	43	48	111	-1	69	51	-1
SMD2	YLR275W	-1	31	48	37	-1	27	-1	15
TOR2	YKL203C	-1	171	48	323	-1	144	72	-1
CDC31	YOR257W	38	-1	48	128	-1	1	44	57
NPR3	YHL023C	-1	-1	48	1	-1	-1	-1	14
KGD2	YDR148C	-1	41	47	161	-1	67	-1	-1
VTC2	YFL004W	-1	31	47	81	-1	137	39	-1
BSP1	YPR171W	-1	35	47	145	-1	111	-1	-1
GAL11	YOL051W	-1	78	47	112	-1	21	1	-1
RPL29	YFR032C-A	-1	54	47	38	-1	-1	-1	-1
YNL050C	YNL050C	-1	42	46	55	-1	1	-1	-1
ILS1	YBL076C	-1	241	46	129	-1	625	46	-1
DIP2	YLR129W	-1	81	46	271	-1	61	35	25
RPB5	YBR154C	-1	137	46	86	-1	167	65	1
LST8	YNL006W	-1	-1	46	62	-1	59	53	14
SEC23	YPR181C	-1	175	46	144	-1	131	21	32
FAA3	YIL009W	-1	57	46	57	-1	121	24	25
MRN1	YPL184C	-1	298	46	97	-1	214	-1	-1
HER1	YOR227W	-1	38	46	112	-1	83	31	-1
SRP102	YKL154W	-1	35	46	46	-1	-1	26	-1
SEC53	YFL045C	-1	-1	45	112	-1	-1	-1	-1
UTP5	YDR398W	72	41	45	295	-1	43	39	-1
VMA6	YLR447C	-1	86	45	292	-1	151	96	38
PRI1	YIR008C	-1	-1	45	21	-1	-1	131	-1
RFC2	YJR068W	-1	132	45	267	-1	53	41	-1
ANB1	YJR047C	-1	68	45	1	-1	92	-1	-1
MSH2	YOL090W	35	39	45	98	-1	-1	-1	-1
SPP1	YPL138C	-1	-1	45	71	-1	22	13	-1
CHC1	YGL206C	-1	721	44	299	-1	1191	22	-1
WWM1	YFL010C	-1	16	44	24	-1	-1	25	-1
HRB1	YNL004W	-1	117	44	97	-1	186	97	31
FIP1	YJR093C	-1	78	44	136	-1	37	21	1
TCO89	YPL180W	-1	112	44	171	-1	121	21	23
COY1	YKL179C	-1	99	44	115	-1	36	-1	-1
RPO21	YDL140C	-1	164	44	262	-1	251	1	-1
HAS1	YMR290C	59	123	43	243	-1	298	83	42
CDC48	YDL126C	99	114	43	197	-1	335	126	1
DBP2	YNL112W	-1	131	43	269	-1	314	112	59
GLT1	YDL171C	37	49	43	256	-1	72	35	-1
YGR026W	YGR026W	-1	51	43	39	-1	41	-1	-1
CPA2	YJR109C	-1	45	43	23	-1	-1	-1	-1
OCH1	YGL038C	-1	24	43	33	-1	125	61	-1
BUL1	YMR275C	-1	84	43	79	-1	171	117	-1
SDA1	YGR245C	-1	79	43	84	-1	128	-1	-1
TMA23	YMR269W	-1	24	42	52	-1	33	-1	-1
SMC3	YJL074C	-1	111	42	311	-1	117	27	-1
NAB6	YML117W	-1	228	42	272	-1	242	69	1
TRS130	YMR218C	-1	88	42	81	-1	49	53	19
REX4	YOL080C	-1	45	41	118	-1	-1	22	-1
SCJ1	YMR214W	-1	91	41	69	-1	112	-1	-1
TOM22	YNL131W	-1	43	41	-1	-1	-1	-1	-1
YCK2	YNL154C	-1	-1	41	83	-1	65	23	-1
LSM3	YLR438C-A	-1	44	41	97	-1	37	-1	-1
CTF8	YHR191C	-1	-1	41	35	-1	76	-1	-1
RIM1	YCR028C-A	96	45	41	224	23	-1	-1	-1
DBP6	YNR038W	-1	86	41	254	-1	112	83	64
CDC60	YPL160W	-1	51	41	58	-1	116	56	-1
RRP3	YHR065C	-1	231	41	229	-1	128	94	61
GCN1	YGL195W	-1	93	41	56	-1	311	83	-1
TSC13	YDL015C	-1	28	41	47	-1	61	-1	-1
RSE1	YML049C	-1	95	41	158	-1	39	64	59
PKH3	YDR466W	-1	123	41	91	-1	81	-1	-1
ERV41	YML067C	-1	-1	41	28	-1	42	-1	-1
RTS1	YOR014W	-1	58	41	61	-1	19	29	-1
PET9	YBL030C	-1	78	39	144	-1	73	21	-1
RPF2	YKR081C	-1	36	39	139	-1	58	62	45
LSM2	YBL026W	-1	132	39	68	-1	131	47	15
RRP14	YKL082C	-1	66	39	98	-1	39	25	21
MGM101	YJR144W	-1	52	39	64	-1	39	15	-1
MTC5	YDR128W	-1	37	39	86	-1	31	49	-1
STE20	YHL007C	-1	-1	39	-1	-1	19	-1	-1
UTP23	YOR004W	-1	65	38	161	-1	118	97	76
TIF3	YPR163C	-1	111	38	27	-1	118	1	-1
PXR1	YGR280C	-1	51	38	83	-1	21	41	-1
LSM4	YER112W	-1	82	38	128	-1	51	-1	-1
MLP2	YIL149C	-1	46	38	51	-1	29	-1	-1
KIN4	YOR233W	-1	22	38	-1	-1	-1	-1	-1
RFA3	YJL173C	45	-1	37	-1	21	-1	41	48
MRH4	YGL064C	-1	35	37	43	-1	69	-1	-1
HUL5	YGL141W	-1	45	37	16	-1	47	-1	-1
PSA1	YDL055C	29	99	36	112	-1	129	22	-1
ATP2	YJR121W	25	71	36	314	-1	191	112	38
TSA1	YML028W	28	26	36	85	-1	211	141	19
FYV7	YLR068W	-1	38	36	-1	-1	-1	-1	-1
RRP4	YHR069C	-1	1	36	74	-1	93	47	22
SEC27	YGL137W	48	29	36	54	-1	151	85	-1
ADH3	YMR083W	-1	-1	36	26	-1	23	-1	-1
CDC1	YDR182W	-1	92	36	23	-1	81	-1	-1
RNA15	YGL044C	-1	31	36	138	-1	51	28	-1
NMD3	YHR170W	-1	83	36	16	-1	75	24	-1
CDC53	YDL132W	-1	28	36	81	-1	75	1	1
YLL032C	YLL032C	-1	217	36	51	-1	68	23	-1
VAM6	YDL077C	-1	54	36	175	-1	-1	26	-1
SWD1	YAR003W	-1	19	36	1	-1	27	-1	-1
RRP15	YPR143W	19	62	35	117	-1	57	46	14
NHP2	YDL208W	-1	45	35	67	-1	99	33	34
CCT8	YJL008C	14	71	35	131	-1	242	37	-1
CIT1	YNR001C	-1	173	35	43	-1	132	-1	-1
MIR1	YJR077C	-1	49	35	44	-1	135	37	-1
PHO84	YML123C	-1	29	35	94	-1	56	-1	-1
POL2	YNL262W	-1	218	35	251	-1	413	46	-1
TRS31	YDR472W	-1	81	35	116	-1	65	15	-1
NTE1	YML059C	-1	36	35	72	-1	96	21	-1
SEM1	YDR363W-A	-1	82	35	111	-1	24	-1	1
BUD22	YMR014W	-1	-1	34	77	-1	77	77	-1
COP1	YDL145C	-1	81	34	141	-1	116	27	-1
GPP1	YIL053W	73	167	34	93	-1	84	71	23
MSS116	YDR194C	-1	223	34	156	-1	239	141	44
RPM2	YML091C	-1	-1	34	73	-1	-1	-1	-1
NET1	YJL076W	-1	59	34	227	-1	29	61	16
TAF6	YGL112C	-1	52	34	52	-1	77	18	-1
YNR021W	YNR021W	-1	41	33	83	-1	176	-1	-1
YKR023W	YKR023W	-1	117	33	66	-1	124	41	38
PRI2	YKL045W	-1	26	33	38	-1	21	1	-1
RGC1	YPR115W	-1	31	33	56	-1	19	-1	-1
TMA19	YKL056C	-1	22	32	124	-1	27	22	-1
GUS1	YGL245W	-1	72	32	25	-1	244	81	-1
NSA2	YER126C	-1	51	32	99	-1	115	48	-1
UTP8	YGR128C	14	37	32	261	-1	76	29	16
BAT1	YHR208W	-1	33	32	32	-1	1	-1	-1
RPT3	YDR394W	-1	46	32	84	-1	118	39	15
RAT1	YOR048C	-1	52	32	99	-1	85	1	-1
TMA16	YOR252W	-1	31	32	31	-1	143	29	-1
BMT5	YIL096C	-1	-1	32	19	-1	94	-1	-1
MHF1	YOL086W-A	-1	36	32	34	-1	29	-1	-1
RPL37A	YLR185W	-1	-1	32	32	-1	-1	-1	-1
PPN1	YDR452W	98	89	31	181	-1	111	37	-1
TIF5	YPR041W	-1	99	31	41	-1	224	41	-1
EMG1	YLR186W	-1	93	31	132	-1	111	-1	59
ARG5,6	YER069W	-1	32	31	59	-1	1	-1	-1
SRP21	YKL122C	-1	46	31	52	-1	16	-1	-1
IDH1	YNL037C	-1	39	31	61	-1	71	68	-1
CBP3	YPL215W	-1	31	31	16	-1	46	43	-1
CTK3	YML112W	-1	38	31	74	-1	72	-1	-1
PKH2	YOL100W	-1	13	31	42	-1	41	-1	-1
AKL1	YBR059C	-1	31	31	86	-1	74	39	1
VPS30	YPL120W	-1	59	31	-1	-1	24	-1	29
NSA1	YGL111W	-1	14	29	77	-1	36	29	-1
RPT5	YOR117W	-1	35	29	53	-1	47	-1	-1
SEC61	YLR378C	-1	61	29	48	-1	51	41	-1
SSH1	YBR283C	-1	85	29	172	-1	69	111	-1
ROK1	YGL171W	-1	84	29	166	-1	117	-1	-1
LSM12	YHR121W	-1	142	29	219	-1	215	82	34
POP2	YNR052C	-1	131	29	43	-1	119	-1	-1
CAF40	YNL288W	-1	74	29	82	-1	154	25	-1
CBF2	YGR140W	-1	37	29	43	-1	-1	-1	-1
UGP1	YKL035W	17	141	28	246	-1	311	81	-1
SAC1	YKL212W	-1	18	28	183	-1	148	61	-1
FOL2	YGR267C	-1	17	28	221	-1	279	113	-1
THO1	YER063W	-1	71	28	99	-1	131	59	26
CRN1	YLR429W	-1	-1	28	71	-1	53	-1	-1
CBK1	YNL161W	-1	31	28	45	-1	49	44	-1
RMD8	YFR048W	-1	24	28	153	-1	42	27	-1
RTT107	YHR154W	-1	76	28	86	-1	137	24	-1
CFT2	YLR115W	-1	1	28	121	-1	98	19	-1
EAF3	YPR023C	-1	41	28	65	-1	76	32	-1
ALD6	YPL061W	-1	41	27	278	-1	171	47	25
IDP1	YDL066W	-1	21	27	111	-1	345	88	-1
BAT2	YJR148W	-1	-1	27	42	-1	-1	-1	-1
CSL4	YNL232W	-1	93	27	172	-1	-1	16	-1
VAC8	YEL013W	-1	22	27	-1	-1	34	14	-1
SEC18	YBR080C	-1	-1	27	-1	-1	34	61	-1
RPC19	YNL113W	-1	144	27	211	-1	198	43	79
RPT4	YOR259C	-1	24	27	27	-1	118	39	15
LSG1	YGL099W	-1	113	27	78	-1	98	-1	-1
MST1	YKL194C	-1	57	27	98	-1	94	17	-1
PBP4	YDL053C	-1	149	27	1	-1	41	-1	-1
PAP2	YOL115W	-1	116	27	41	-1	21	-1	-1
MRPL3	YMR024W	-1	34	27	36	-1	81	23	-1
NAB2	YGL122C	-1	73	27	116	-1	113	-1	-1
RRP42	YDL111C	-1	-1	27	-1	-1	-1	-1	-1
GIP3	YPL137C	-1	33	27	55	-1	-1	-1	-1
IDP2	YLR174W	-1	21	27	-1	-1	-1	-1	-1
RPL42A	YNL162W	-1	-1	27	45	-1	-1	-1	-1
TUB1	YML085C	-1	45	26	74	-1	45	34	-1
CAM1	YPL048W	-1	139	26	216	-1	211	112	1
SEC26	YDR238C	-1	45	26	114	-1	85	67	-1
RRP6	YOR001W	-1	44	26	188	-1	118	41	-1
RIX1	YHR197W	-1	24	26	153	-1	97	39	-1
RPS29A	YLR388W	-1	131	26	31	-1	-1	-1	-1
GFD1	YMR255W	-1	112	26	57	-1	57	65	-1
TRS23	YDR246W	1	33	26	59	-1	-1	-1	-1
RPO41	YFL036W	-1	43	26	47	-1	56	22	-1
ARP7	YPR034W	-1	41	26	53	-1	45	45	-1
YIL002W-A	YIL002W-A	-1	31	26	38	-1	-1	-1	-1
RAD50	YNL250W	-1	1	26	41	-1	26	14	-1
CTF19	YPL018W	-1	36	26	-1	-1	41	-1	-1
KIP2	YPL155C	-1	-1	26	78	-1	-1	22	-1
YHC1	YLR298C	-1	-1	26	89	-1	-1	-1	-1
DED81	YHR019C	-1	87	25	48	-1	178	119	-1
PGI1	YBR196C	-1	116	25	15	-1	112	28	-1
GFA1	YKL104C	56	27	25	65	-1	111	31	-1
YJR011C	YJR011C	-1	118	25	26	-1	39	1	-1
IMP2	YMR035W	-1	19	25	51	-1	-1	-1	-1
SSU72	YNL222W	-1	129	25	48	-1	72	93	-1
REP2	R0040C	-1	72	25	119	-1	131	-1	-1
WHI2	YOR043W	-1	1	25	16	-1	22	-1	-1
MGR1	YCL044C	-1	43	25	71	-1	-1	-1	-1
RTT102	YGR275W	-1	-1	25	58	-1	-1	-1	-1
ABP1	YCR088W	-1	66	24	28	-1	144	-1	-1
LSB3	YFR024C-A	-1	99	24	44	-1	211	-1	-1
NOC4	YPR144C	-1	121	24	127	-1	115	72	-1
ARX1	YDR101C	-1	48	24	16	-1	118	41	15
TES1	YJR019C	-1	29	24	31	-1	26	37	-1
AFG3	YER017C	-1	68	24	159	-1	1	41	-1
ELP4	YPL101W	-1	-1	24	32	-1	19	-1	-1
PRP8	YHR165C	-1	1	24	172	-1	55	13	35
YCR090C	YCR090C	-1	-1	24	-1	-1	111	83	-1
VPS41	YDR080W	-1	69	24	133	-1	36	37	1
RIX7	YLL034C	-1	17	24	97	-1	74	15	-1
RRP8	YDR083W	-1	54	24	114	-1	68	-1	-1
NSE1	YLR007W	-1	71	24	49	-1	32	14	1
YSC84	YHR016C	-1	31	24	23	-1	-1	-1	-1
MAK11	YKL021C	-1	39	23	155	-1	54	61	25
DPS1	YLL018C	-1	62	23	141	-1	238	45	-1
CYS4	YGR155W	-1	18	23	52	-1	164	-1	-1
HSP150	YJL159W	-1	411	23	1	-1	354	82	-1
MRPL49	YJL096W	-1	49	23	51	-1	56	-1	-1
PAD1	YDR538W	-1	1	23	53	-1	-1	21	-1
VBA4	YDR119W	-1	35	23	72	-1	81	-1	-1
VPS16	YPL045W	-1	61	23	83	-1	38	34	-1
NMD4	YLR363C	-1	91	23	44	-1	36	-1	-1
YLH47	YPR125W	-1	36	23	-1	-1	34	-1	-1
PUS1	YPL212C	-1	31	23	93	-1	61	-1	-1
YAP1	YML007W	-1	15	23	73	-1	38	-1	-1
TFB1	YDR311W	-1	14	23	25	-1	-1	-1	-1
UTR1	YJR049C	-1	45	23	111	-1	49	27	14
JIP5	YPR169W	-1	18	22	125	-1	-1	-1	37
GPD2	YOL059W	-1	26	22	37	-1	-1	1	-1
FAA4	YMR246W	-1	47	22	63	-1	111	18	-1
SMB1	YER029C	-1	35	22	115	-1	152	71	33
CAF130	YGR134W	-1	35	22	14	-1	75	41	-1
YCK3	YER123W	-1	21	22	1	-1	57	17	-1
AIR2	YDL175C	-1	35	22	55	-1	1	-1	-1
RGA2	YDR379W	-1	-1	22	29	-1	21	29	-1
IPI3	YNL182C	-1	81	22	126	-1	43	-1	-1
ALY2	YJL084C	-1	1	22	1	-1	25	-1	-1
YKL023W	YKL023W	-1	67	22	71	-1	14	-1	-1
VPS33	YLR396C	-1	67	22	57	-1	33	35	-1
YTM1	YOR272W	61	73	21	376	-1	192	76	64
CAR2	YLR438W	33	1	21	1	-1	81	-1	-1
SGD1	YLR336C	-1	65	21	242	-1	54	66	-1
ERV25	YML012W	-1	37	21	71	-1	63	41	-1
ILV3	YJR016C	-1	72	21	57	-1	147	27	-1
SPE3	YPR069C	-1	-1	21	114	-1	-1	26	-1
PRP19	YLL036C	-1	53	21	185	-1	81	48	37
MNN1	YER001W	-1	21	21	53	-1	53	45	-1
RPB3	YIL021W	-1	24	21	136	-1	82	-1	-1
HSH155	YMR288W	-1	48	21	65	-1	31	-1	-1
STU2	YLR045C	-1	151	21	132	-1	75	49	-1
EFR3	YMR212C	-1	53	21	127	-1	57	-1	-1
DET1	YDR051C	-1	1	21	47	-1	41	83	-1
ARP9	YMR033W	-1	-1	21	59	-1	-1	-1	-1
PRP21	YJL203W	-1	-1	21	19	-1	-1	-1	-1
FPR4	YLR449W	-1	185	21	268	-1	237	163	69
HXT6	YDR343C	-1	1	21	38	-1	-1	-1	-1
HCR1	YLR192C	-1	841	21	-1	-1	833	-1	39
NAF1	YNL124W	-1	18	21	27	-1	-1	-1	-1
CBC2	YPL178W	-1	-1	21	67	-1	-1	-1	-1
SPF1	YEL031W	-1	14	21	61	-1	67	-1	-1
RRP17	YDR412W	-1	-1	21	23	-1	-1	-1	-1
SLM5	YCR024C	-1	52	21	-1	-1	19	-1	-1
CDC24	YAL041W	-1	61	21	1	-1	39	-1	-1
NMD2	YHR077C	-1	85	21	71	-1	111	-1	-1
NRD1	YNL251C	-1	-1	21	99	-1	37	-1	-1
TUB3	YML124C	-1	45	19	61	-1	61	28	-1
SPT5	YML010W	-1	226	19	181	-1	165	47	23
MAK16	YAL025C	-1	29	19	21	-1	41	32	-1
PRE6	YOL038W	-1	-1	19	72	-1	-1	56	-1
MEX67	YPL169C	-1	113	19	227	-1	216	18	-1
MSO1	YNR049C	-1	18	19	1	-1	33	35	-1
SMC1	YFL008W	-1	151	19	226	-1	136	33	-1
CDC11	YJR076C	-1	-1	19	41	-1	41	25	-1
NUP192	YJL039C	-1	-1	19	26	-1	-1	17	-1
WHI4	YDL224C	-1	147	19	71	-1	212	1	-1
TGL4	YKR089C	-1	-1	19	1	-1	-1	31	-1
ERG28	YER044C	-1	51	19	81	-1	-1	-1	-1
BUD3	YCL014W	-1	19	19	19	-1	1	-1	-1
RPA14	YDR156W	-1	35	19	42	-1	1	-1	-1
TPO5	YKL174C	-1	-1	19	1	-1	13	-1	-1
MYO3	YKL129C	-1	-1	18	27	-1	66	26	-1
ARC1	YGL105W	-1	94	18	57	-1	141	59	1
RRP40	YOL142W	-1	32	18	49	-1	121	-1	-1
YEL020C	YEL020C	-1	36	18	26	-1	114	-1	-1
HHT1	YBR010W	33	47	18	17	-1	-1	-1	-1
RDH54	YBR073W	-1	77	18	135	-1	116	28	-1
DCC1	YCL016C	-1	34	18	31	-1	39	-1	-1
RFC1	YOR217W	-1	154	18	155	-1	228	19	-1
PBP2	YBR233W	-1	43	18	37	-1	18	66	-1
SAC7	YDR389W	-1	14	18	74	-1	-1	-1	-1
MBP1	YDL056W	-1	-1	18	63	-1	-1	-1	-1
RET2	YFR051C	-1	-1	18	36	-1	24	-1	-1
SQT1	YIR012W	-1	1	18	54	-1	25	-1	-1
MPM1	YJL066C	-1	111	18	39	-1	47	-1	-1
ARO2	YGL148W	-1	-1	17	44	-1	-1	27	-1
ROM2	YLR371W	-1	36	17	94	-1	64	34	-1
PSP1	YDR505C	-1	46	17	27	-1	-1	33	-1
RKR1	YMR247C	-1	64	17	36	-1	215	-1	-1
CTK1	YKL139W	-1	26	17	36	-1	133	-1	-1
YLR177W	YLR177W	-1	53	17	-1	-1	13	-1	-1
EPS1	YIL005W	-1	31	16	77	-1	61	27	-1
MRPL1	YDR116C	-1	15	16	38	-1	15	-1	-1
GAS1	YMR307W	-1	28	16	81	-1	55	1	-1
TOM40	YMR203W	-1	61	16	22	-1	1	22	-1
MED4	YOR174W	-1	1	16	131	-1	18	18	22
TAF14	YPL129W	-1	1	16	26	-1	16	-1	-1
COX15	YER141W	-1	-1	16	-1	-1	-1	-1	-1
RPN13	YLR421C	-1	23	16	21	-1	33	-1	-1
SQS1	YNL224C	-1	119	16	98	-1	221	-1	-1
TSC11	YER093C	-1	46	16	1	-1	32	-1	-1
GCD14	YJL125C	-1	54	16	21	-1	116	-1	-1
TAF9	YMR236W	-1	28	16	64	-1	-1	-1	-1
NOB1	YOR056C	-1	129	16	96	-1	111	-1	-1
RPB11	YOL005C	-1	26	16	35	-1	21	-1	-1
YAP3	YHL009C	-1	36	16	45	-1	-1	-1	-1
SBH1	YER087C-B	-1	-1	16	-1	-1	-1	-1	-1
CCT4	YDL143W	-1	114	15	223	-1	268	79	45
SAR1	YPL218W	-1	-1	15	121	-1	-1	16	-1
SUB2	YDL084W	-1	15	15	89	-1	57	21	-1
RRP36	YOR287C	-1	38	15	94	-1	65	-1	31
FUM1	YPL262W	-1	-1	15	-1	-1	-1	17	-1
SES1	YDR023W	-1	62	15	32	-1	15	-1	-1
RRP46	YGR095C	-1	19	15	64	-1	-1	-1	-1
CDC27	YBL084C	-1	24	15	56	-1	-1	39	-1
DNF2	YDR093W	-1	-1	15	-1	-1	1	-1	-1
MUD1	YBR119W	-1	32	15	115	-1	-1	-1	-1
TRS65	YGR166W	-1	45	15	43	-1	-1	-1	-1
CDC3	YLR314C	-1	-1	15	114	-1	1	-1	-1
UBA1	YKL210W	-1	15	14	68	-1	52	1	-1
RPT1	YKL145W	-1	21	14	41	-1	34	1	-1
YPK1	YKL126W	-1	-1	14	-1	-1	-1	31	-1
CUE3	YGL110C	-1	1	14	111	-1	68	35	-1
CDC25	YLR310C	-1	-1	14	15	-1	51	-1	-1
VPS17	YOR132W	-1	32	14	53	-1	-1	21	-1
MRP7	YNL005C	-1	23	14	51	-1	25	-1	13
SGV1	YPR161C	-1	64	14	89	-1	119	-1	-1
MRPL32	YCR003W	-1	43	14	16	-1	35	-1	-1
ARG8	YOL140W	-1	-1	14	-1	-1	-1	-1	-1
ALE1	YOR175C	-1	18	13	-1	-1	-1	-1	-1
BUD21	YOR078W	-1	38	1	121	-1	37	1	32
UTP18	YJL069C	1	114	1	218	-1	112	24	1
CCT5	YJR064W	-1	56	1	66	-1	76	-1	-1
ACO1	YLR304C	-1	61	1	54	-1	56	39	-1
ARF1	YDL192W	-1	45	1	91	-1	22	-1	-1
ATP3	YBR039W	-1	17	1	21	-1	-1	-1	-1
KRS1	YDR037W	-1	34	1	77	-1	91	51	-1
TPI1	YDR050C	-1	21	1	74	-1	43	31	-1
LCP5	YER127W	-1	51	1	112	-1	83	74	56
GLY1	YEL046C	-1	18	1	84	-1	113	-1	-1
HOM6	YJR139C	-1	-1	1	53	-1	52	-1	-1
SNF4	YGL115W	-1	1	1	154	-1	1	-1	-1
SEC63	YOR254C	-1	52	1	57	-1	149	33	-1
PHO88	YBR106W	-1	-1	1	33	-1	121	69	-1
SRV2	YNL138W	-1	21	1	52	-1	45	-1	-1
RTG2	YGL252C	-1	-1	1	1	-1	43	-1	-1
DIS3	YOL021C	32	1	1	237	-1	89	32	-1
PMT2	YAL023C	-1	-1	1	16	-1	23	-1	-1
TPS2	YDR074W	-1	-1	1	-1	-1	41	-1	-1
RCF2	YNR018W	-1	21	1	21	-1	-1	-1	-1
SAH1	YER043C	-1	-1	1	114	-1	136	36	-1
MDM38	YOL027C	-1	21	1	-1	-1	41	-1	-1
HMO1	YDR174W	-1	-1	1	-1	-1	-1	-1	-1
RRP1	YDR087C	-1	-1	1	71	-1	24	38	-1
AFG2	YLR397C	-1	13	1	31	-1	-1	-1	-1
ADE5,7	YGL234W	-1	69	1	1	-1	49	-1	-1
RGR1	YLR071C	-1	26	1	114	-1	16	-1	-1
IPI1	YHR085W	-1	17	1	-1	-1	-1	-1	-1
OSH3	YHR073W	-1	21	1	151	-1	35	-1	-1
GNT1	YOR320C	-1	41	1	41	-1	31	-1	-1
SNF1	YDR477W	-1	1	1	93	-1	-1	26	-1
ADE6	YGR061C	-1	15	1	18	-1	-1	-1	-1
RSP5	YER125W	-1	41	1	94	-1	196	16	-1
YIL108W	YIL108W	-1	28	1	-1	-1	1	-1	-1
CDC12	YHR107C	-1	29	1	127	-1	54	28	-1
RPT6	YGL048C	-1	44	1	78	-1	121	39	15
SBH2	YER019C-A	-1	-1	1	-1	-1	-1	-1	-1
UBP10	YNL186W	-1	37	1	118	-1	35	-1	-1
SMY2	YBR172C	-1	121	1	21	-1	116	22	-1
MNR2	YKL064W	-1	79	1	84	-1	111	93	-1
MSC3	YLR219W	-1	41	1	27	-1	38	-1	-1
MCM4	YPR019W	-1	21	1	-1	-1	64	-1	-1
VTS1	YOR359W	-1	211	1	83	-1	148	29	1
UPF3	YGR072W	-1	55	1	16	-1	41	32	38
MRPL10	YNL284C	-1	-1	1	21	-1	58	-1	-1
MDJ1	YFL016C	-1	31	1	67	-1	92	1	1
SLM1	YIL105C	-1	61	1	123	-1	125	29	-1
CLP1	YOR250C	-1	-1	1	39	-1	-1	-1	-1
MUD2	YKL074C	-1	51	1	66	-1	122	15	-1
TOD6	YBL054W	-1	13	1	111	-1	61	1	-1
RPC37	YKR025W	-1	17	1	63	-1	26	-1	1
AIM23	YJL131C	-1	36	1	25	-1	21	-1	-1
AIM17	YHL021C	-1	1	1	-1	-1	-1	-1	-1
HAL5	YJL165C	-1	51	1	51	-1	87	-1	-1
TPM1	YNL079C	-1	-1	1	43	-1	37	1	19
APM4	YOL062C	-1	1	1	-1	-1	-1	-1	-1
ATM1	YMR301C	-1	-1	1	-1	-1	-1	-1	-1
STE11	YLR362W	-1	1	1	17	-1	34	-1	-1
SRB7	YDR308C	-1	31	1	89	-1	26	1	-1
VPS34	YLR240W	-1	-1	1	38	-1	-1	27	-1
MDM20	YOL076W	-1	111	1	4424	-1	153	55	1399
MED6	YHR058C	-1	14	1	31	-1	-1	-1	-1
RFA2	YNL312W	41	1	1	72	-1	-1	34	-1
DPB2	YPR175W	-1	125	1	97	-1	97	-1	-1
MRPL17	YNL252C	-1	39	1	48	-1	32	-1	-1
PEX8	YGR077C	-1	-1	1	-1	-1	-1	-1	-1
SWI6	YLR182W	-1	-1	1	75	-1	-1	-1	-1
PIR1	YKL164C	-1	154	1	-1	-1	131	62	-1
NUP157	YER105C	-1	29	1	55	-1	44	-1	-1
MHP1	YJL042W	-1	16	1	47	-1	1	37	-1
NUP188	YML103C	-1	1	1	28	-1	42	24	-1
ERG4	YGL012W	-1	28	1	43	-1	39	-1	-1
GIN4	YDR507C	-1	59	1	255	-1	46	41	-1
YPK3	YBR028C	-1	52	1	35	-1	173	-1	-1
PRP22	YER013W	-1	21	1	35	-1	25	14	-1
YNG2	YHR090C	-1	46	1	-1	-1	-1	-1	-1
YIL161W	YIL161W	-1	59	1	22	-1	-1	-1	-1
MED7	YOL135C	-1	-1	1	-1	-1	-1	-1	-1
NPR2	YEL062W	-1	42	1	87	-1	18	22	-1
RMD1	YDL001W	-1	-1	1	33	-1	28	-1	-1
PSD2	YGR170W	-1	54	1	62	-1	55	27	-1
RPC82	YPR190C	-1	68	1	113	-1	66	41	-1
BEM1	YBR200W	-1	1	1	34	-1	-1	-1	-1
POL3	YDL102W	-1	1	1	28	-1	-1	-1	-1
DOP1	YDR141C	-1	32	1	35	-1	53	-1	-1
ZRC1	YMR243C	-1	-1	1	61	-1	112	67	25
CHO2	YGR157W	-1	112	1	37	-1	42	28	-1
SAP1	YER047C	-1	37	1	62	-1	26	-1	-1
NNF2	YGR089W	-1	81	1	112	-1	56	-1	-1
HIR2	YOR038C	-1	-1	1	63	-1	29	-1	-1
GPI11	YDR302W	-1	53	1	-1	-1	69	-1	-1
ALG11	YNL048W	-1	-1	1	-1	-1	-1	-1	-1
RPC17	YJL011C	-1	-1	1	33	-1	-1	-1	-1
SMC5	YOL034W	-1	49	1	72	-1	31	-1	-1
CST6	YIL036W	-1	14	1	-1	-1	51	-1	-1
SET1	YHR119W	-1	-1	1	17	-1	-1	-1	-1
ENV10	YLR065C	-1	21	1	13	-1	38	1	14
YOL036W	YOL036W	-1	-1	1	26	-1	15	-1	-1
RAD24	YER173W	-1	-1	1	42	-1	-1	-1	-1
HPR1	YDR138W	-1	-1	1	112	-1	-1	-1	-1
YML119W	YML119W	-1	158	1	62	-1	69	58	-1
POL31	YJR006W	-1	24	1	66	-1	41	-1	-1
CLA4	YNL298W	-1	52	1	16	-1	33	-1	-1
BCK1	YJL095W	-1	21	1	59	-1	31	-1	-1
DFM1	YDR411C	-1	1	1	41	-1	1	-1	-1
SPT7	YBR081C	-1	-1	1	15	-1	1	-1	-1
ALK1	YGL021W	-1	65	1	69	-1	-1	-1	-1
PFS2	YNL317W	-1	115	1	61	-1	-1	-1	-1
EST2	YLR318W	-1	-1	1	-1	-1	-1	-1	-1
ALR2	YFL050C	-1	-1	1	-1	-1	-1	-1	-1
MGS1	YNL218W	-1	21	1	-1	-1	-1	-1	-1
YOR1	YGR281W	-1	-1	1	118	-1	-1	-1	-1
STE6	YKL209C	-1	-1	1	-1	-1	-1	-1	-1
YMR265C	YMR265C	-1	-1	1	-1	-1	-1	-1	-1
ADA2	YDR448W	-1	66	1	76	-1	-1	-1	-1
IPL1	YPL209C	-1	-1	1	-1	-1	-1	-1	-1
REB1	YBR049C	-1	-1	1	-1	-1	-1	-1	-1
HO	YDL227C	-1	-1	1	-1	-1	-1	-1	-1
PHO89	YBR296C	-1	-1	1	-1	-1	-1	-1	-1
FBP1	YLR377C	-1	-1	1	-1	-1	-1	-1	-1
MAS1	YLR163C	-1	-1	1	-1	-1	-1	-1	-1
YOL166W-A	YOL166W-A	-1	-1	1	-1	-1	-1	-1	-1
YCR043C	YCR043C	-1	-1	1	-1	-1	-1	-1	-1
LAC1	YKL008C	-1	19	1	63	-1	-1	-1	-1
ERV2	YPR037C	-1	-1	1	1	-1	-1	-1	-1
YGR139W	YGR139W	-1	-1	1	-1	-1	-1	-1	-1
NTA1	YJR062C	-1	-1	-1	-1	-1	-1	-1	-1
YCR087C-A	YCR087C-A	-1	31	-1	-1	-1	51	39	39
RPS0A	YGR214W	-1	-1	-1	-1	55	765	323	193
NOP15	YNL110C	-1	-1	-1	135	-1	31	28	15
CCT2	YIL142W	-1	-1	-1	21	-1	22	-1	-1
ADO1	YJR105W	-1	-1	-1	1	-1	-1	-1	-1
GAL1	YBR020W	-1	-1	-1	-1	-1	-1	-1	-1
FRD1	YEL047C	-1	-1	-1	78	-1	-1	-1	-1
GSP1	YLR293C	-1	-1	-1	-1	-1	-1	-1	-1
GRR1	YJR090C	-1	-1	-1	-1	-1	-1	-1	-1
MSB1	YOR188W	-1	28	-1	32	-1	32	-1	-1
KEL3	YPL263C	-1	25	-1	-1	-1	39	-1	-1
SPS1	YDR523C	-1	-1	-1	-1	-1	-1	-1	-1
CTP1	YBR291C	-1	-1	-1	-1	-1	-1	-1	-1
IRC4	YDR540C	-1	-1	-1	-1	-1	-1	-1	-1
CCT6	YDR188W	-1	14	-1	114	-1	45	-1	-1
CCT7	YJL111W	-1	28	-1	48	-1	27	-1	-1
CCT3	YJL014W	-1	29	-1	51	-1	68	-1	-1
TCP1	YDR212W	-1	27	-1	52	-1	26	-1	-1
VID27	YNL212W	-1	-1	-1	28	-1	-1	-1	-1
DML1	YMR211W	-1	-1	-1	-1	-1	-1	-1	-1
PLP2	YOR281C	-1	-1	-1	-1	-1	-1	-1	-1
HGH1	YGR187C	-1	25	-1	33	-1	-1	-1	-1
GRS1	YBR121C	-1	29	-1	28	-1	61	-1	-1
VIP1	YLR410W	-1	25	-1	127	-1	73	-1	-1
ALD4	YOR374W	-1	-1	-1	-1	-1	-1	-1	-1
RVB1	YDR190C	-1	-1	-1	116	-1	-1	-1	-1
TAL1	YLR354C	-1	-1	-1	-1	-1	-1	-1	-1
MDH1	YKL085W	-1	-1	-1	-1	-1	-1	-1	-1
GAL7	YBR018C	-1	-1	-1	-1	-1	-1	-1	-1
COR1	YBL045C	-1	-1	-1	-1	-1	-1	-1	-1
GLK1	YCL040W	-1	-1	-1	-1	-1	-1	-1	-1
HXK1	YFR053C	-1	-1	-1	-1	-1	-1	-1	-1
GAL10	YBR019C	-1	-1	-1	-1	-1	-1	-1	-1
ALA1	YOR335C	-1	75	-1	41	-1	68	-1	-1
ARP2	YDL029W	-1	-1	-1	-1	-1	25	-1	-1
TAP42	YMR028W	-1	-1	-1	-1	-1	-1	-1	-1
PYC1	YGL062W	-1	-1	-1	-1	-1	-1	-1	-1
RNR4	YGR180C	-1	-1	-1	-1	-1	31	-1	-1
RNR2	YJL026W	-1	-1	-1	24	-1	14	-1	-1
PLP1	YDR183W	-1	-1	-1	-1	-1	-1	-1	-1
QCR2	YPR191W	-1	-1	-1	-1	-1	-1	-1	-1
ARF2	YDL137W	-1	-1	-1	-1	-1	-1	-1	-1
TUF1	YOR187W	-1	35	-1	58	-1	69	22	-1
PYC2	YBR218C	-1	-1	-1	-1	-1	-1	-1	-1
DBP4	YJL033W	-1	242	-1	282	-1	132	97	33
GUA1	YMR217W	-1	-1	-1	13	-1	62	-1	-1
GPH1	YPR160W	-1	-1	-1	-1	-1	-1	-1	-1
PCT1	YGR202C	-1	33	-1	72	-1	35	-1	-1
DUG1	YFR044C	-1	-1	-1	-1	-1	-1	-1	-1
TKL1	YPR074C	-1	-1	-1	-1	-1	21	1	-1
HSP104	YLL026W	-1	52	-1	78	-1	17	1	-1
MET6	YER091C	-1	36	-1	33	-1	58	-1	-1
GCY1	YOR120W	-1	-1	-1	-1	-1	-1	-1	-1
TRX2	YGR209C	-1	-1	-1	-1	-1	-1	-1	-1
WTM1	YOR230W	-1	28	-1	-1	-1	-1	-1	-1
RVB2	YPL235W	-1	-1	-1	-1	-1	-1	1	-1
PGM2	YMR105C	-1	-1	-1	-1	-1	-1	-1	-1
GAL2	YLR081W	-1	-1	-1	-1	-1	-1	-1	-1
NOP53	YPL146C	-1	28	-1	35	-1	117	-1	36
BGL2	YGR282C	-1	-1	-1	-1	-1	-1	-1	-1
DPM1	YPR183W	-1	-1	-1	44	-1	-1	-1	-1
YDR341C	YDR341C	-1	34	-1	41	-1	-1	-1	-1
ADK1	YDR226W	-1	-1	-1	-1	-1	-1	-1	-1
HSP10	YOR020C	-1	-1	-1	-1	-1	-1	-1	-1
VMA13	YPR036W	-1	-1	-1	-1	-1	-1	-1	-1
FRS2	YFL022C	-1	21	-1	73	-1	27	-1	-1
YDL124W	YDL124W	-1	-1	-1	-1	-1	-1	-1	-1
YMR099C	YMR099C	-1	-1	-1	-1	-1	-1	-1	-1
ADH6	YMR318C	-1	-1	-1	-1	-1	44	-1	-1
SOD1	YJR104C	-1	-1	-1	-1	-1	-1	-1	-1
GDH1	YOR375C	-1	55	-1	31	-1	264	1	-1
FPR1	YNL135C	-1	41	-1	-1	-1	-1	43	-1
ARO8	YGL202W	-1	1	-1	21	-1	51	-1	-1
DBP7	YKR024C	-1	29	-1	114	-1	77	44	-1
ERG20	YJL167W	-1	-1	-1	-1	-1	-1	-1	-1
SSE2	YBR169C	-1	-1	-1	-1	-1	128	31	-1
SAC6	YDR129C	-1	-1	-1	-1	-1	-1	-1	-1
DOG2	YHR043C	-1	-1	-1	-1	-1	-1	-1	-1
RPN2	YIL075C	-1	28	-1	49	-1	53	28	-1
RVS161	YCR009C	-1	-1	-1	-1	-1	-1	-1	-1
GIM3	YNL153C	-1	-1	-1	-1	-1	-1	-1	-1
ADE12	YNL220W	-1	-1	-1	-1	-1	-1	-1	-1
PMI40	YER003C	-1	-1	-1	-1	-1	-1	-1	-1
ARO4	YBR249C	-1	94	-1	-1	-1	246	-1	-1
CYS3	YAL012W	-1	54	-1	79	-1	31	-1	-1
LYS20	YDL182W	-1	-1	-1	-1	-1	-1	-1	-1
ASN2	YGR124W	-1	1	-1	54	-1	98	48	-1
ECM33	YBR078W	-1	54	-1	91	-1	91	-1	-1
SPT16	YGL207W	-1	-1	-1	26	-1	41	18	-1
LEU1	YGL009C	-1	1	-1	-1	-1	27	29	-1
OLA1	YBR025C	-1	-1	-1	1	-1	51	-1	-1
PST2	YDR032C	-1	-1	-1	33	-1	42	-1	-1
APL4	YPR029C	-1	-1	-1	19	-1	43	-1	-1
LAP3	YNL239W	-1	-1	-1	-1	-1	1	-1	-1
SEC31	YDL195W	-1	-1	-1	-1	-1	1	-1	-1
SIT4	YDL047W	-1	-1	-1	-1	-1	-1	-1	-1
MRP8	YKL142W	-1	-1	-1	-1	-1	-1	-1	-1
TPS1	YBR126C	-1	45	-1	43	-1	-1	25	-1
EMI2	YDR516C	-1	-1	-1	-1	-1	-1	-1	-1
ILV2	YMR108W	-1	26	-1	36	-1	71	31	-1
GDE1	YPL110C	-1	-1	-1	28	-1	-1	-1	-1
LYS12	YIL094C	-1	-1	-1	1	-1	47	-1	-1
ENP2	YGR145W	-1	76	-1	156	-1	133	-1	41
TRP5	YGL026C	-1	-1	-1	46	-1	63	15	-1
HSP12	YFL014W	-1	-1	-1	-1	-1	-1	-1	-1
GPD1	YDL022W	-1	-1	-1	-1	-1	-1	-1	-1
NTF2	YER009W	-1	-1	-1	-1	-1	-1	-1	-1
YKE2	YLR200W	-1	22	-1	16	-1	1	-1	-1
SRP14	YDL092W	-1	-1	-1	-1	-1	-1	-1	-1
YRO2	YBR054W	-1	-1	-1	-1	-1	98	81	1
YNL217W	YNL217W	-1	-1	-1	-1	-1	-1	-1	-1
TRX1	YLR043C	-1	-1	-1	-1	-1	25	-1	-1
PRX1	YBL064C	-1	-1	-1	-1	-1	-1	-1	-1
PEX7	YDR142C	-1	-1	-1	-1	-1	-1	-1	-1
YNL247W	YNL247W	-1	-1	-1	-1	-1	-1	-1	-1
YHB1	YGR234W	-1	-1	-1	32	-1	48	-1	-1
IMP3	YHR148W	-1	31	-1	-1	-1	44	21	-1
YPT31	YER031C	-1	-1	-1	32	-1	22	-1	-1
OYE2	YHR179W	-1	-1	-1	61	-1	37	-1	-1
YPT1	YFL038C	-1	-1	-1	-1	-1	-1	-1	-1
ADE1	YAR015W	-1	-1	-1	-1	-1	-1	-1	-1
YPL225W	YPL225W	-1	-1	-1	-1	-1	23	16	-1
HSP26	YBR072W	-1	-1	-1	17	-1	21	1	-1
YDL073W	YDL073W	-1	-1	-1	-1	-1	-1	-1	-1
ZWF1	YNL241C	-1	-1	-1	-1	-1	37	-1	-1
YNL010W	YNL010W	-1	-1	-1	-1	-1	-1	-1	-1
SET2	YJL168C	-1	-1	-1	1	-1	-1	-1	-1
APL2	YKL135C	-1	-1	-1	-1	-1	-1	-1	-1
DYS1	YHR068W	-1	-1	-1	-1	-1	155	-1	-1
POL30	YBR088C	-1	-1	-1	25	-1	-1	-1	-1
VMA5	YKL080W	-1	-1	-1	1	-1	-1	-1	-1
GIM5	YML094W	-1	-1	-1	-1	-1	-1	-1	-1
ACB1	YGR037C	-1	-1	-1	-1	-1	-1	-1	-1
KAP123	YER110C	-1	1	-1	51	-1	23	15	-1
IMP4	YNL075W	-1	39	-1	-1	-1	18	-1	-1
SAM2	YDR502C	-1	-1	-1	-1	-1	-1	-1	-1
PIH1	YHR034C	-1	-1	-1	-1	-1	-1	-1	-1
APM2	YHL019C	-1	-1	-1	-1	-1	-1	-1	-1
HTS1	YPR033C	-1	18	-1	35	-1	76	-1	-1
RPD3	YNL330C	-1	16	-1	13	-1	24	-1	-1
CYC1	YJR048W	-1	-1	-1	-1	-1	-1	-1	-1
PAC10	YGR078C	-1	-1	-1	-1	-1	-1	-1	-1
PRO3	YER023W	-1	-1	-1	18	-1	1	-1	-1
THR4	YCR053W	-1	-1	-1	-1	-1	35	-1	-1
RPN11	YFR004W	-1	-1	-1	-1	-1	-1	-1	-1
RSN1	YMR266W	-1	22	-1	19	-1	36	-1	-1
HOM2	YDR158W	-1	-1	-1	17	-1	-1	-1	-1
SGT2	YOR007C	-1	1	-1	-1	-1	52	-1	-1
MCR1	YKL150W	-1	-1	-1	-1	-1	-1	-1	-1
SPT8	YLR055C	-1	28	-1	64	-1	-1	-1	-1
ERG10	YPL028W	-1	-1	-1	-1	-1	56	-1	-1
VMA4	YOR332W	-1	-1	-1	-1	-1	-1	-1	-1
RPN1	YHR027C	-1	23	-1	59	-1	48	-1	-1
NDE1	YMR145C	-1	-1	-1	-1	-1	-1	-1	-1
ACS2	YLR153C	-1	-1	-1	18	-1	98	42	-1
ASN1	YPR145W	-1	-1	-1	-1	-1	-1	-1	-1
MES1	YGR264C	-1	-1	-1	29	-1	117	37	-1
ATP5	YDR298C	-1	-1	-1	-1	-1	-1	-1	-1
GSY2	YLR258W	-1	-1	-1	-1	-1	-1	-1	-1
ENP1	YBR247C	-1	143	-1	58	-1	111	19	-1
COF1	YLL050C	-1	-1	-1	31	-1	24	1	-1
URA5	YML106W	-1	-1	-1	-1	-1	-1	-1	-1
INH1	YDL181W	-1	-1	-1	-1	-1	-1	-1	-1
UTP25	YIL091C	-1	-1	-1	134	-1	-1	-1	-1
LSM7	YNL147W	-1	19	-1	59	-1	61	44	-1
NOP16	YER002W	-1	-1	-1	16	-1	75	46	-1
YGR283C	YGR283C	-1	36	-1	117	-1	69	-1	36
RRS1	YOR294W	31	25	-1	141	-1	118	1	1
ATP15	YPL271W	-1	-1	-1	-1	-1	-1	-1	-1
YNL134C	YNL134C	-1	-1	-1	-1	-1	-1	-1	-1
EIS1	YMR031C	-1	1	-1	43	-1	77	-1	-1
PRS3	YHL011C	-1	16	-1	68	-1	88	15	-1
RHO1	YPR165W	-1	-1	-1	-1	-1	-1	-1	-1
RIB4	YOL143C	-1	-1	-1	19	-1	-1	-1	-1
GIM4	YEL003W	-1	-1	-1	-1	-1	-1	-1	-1
MIC10	YCL057C-A	-1	-1	-1	-1	-1	27	-1	-1
GCN20	YFR009W	-1	117	-1	141	-1	171	-1	-1
RVS167	YDR388W	-1	-1	-1	17	-1	-1	-1	-1
FRS1	YLR060W	-1	-1	-1	-1	-1	81	-1	-1
IST2	YBR086C	-1	45	-1	113	-1	49	-1	-1
SEC14	YMR079W	-1	-1	-1	-1	-1	-1	-1	-1
APS1	YLR170C	-1	-1	-1	25	-1	23	-1	-1
ADE2	YOR128C	-1	-1	-1	-1	-1	-1	-1	-1
GRX1	YCL035C	-1	-1	-1	45	-1	-1	-1	-1
HMF1	YER057C	-1	-1	-1	-1	-1	-1	-1	-1
COX2	Q0250	-1	-1	-1	-1	-1	-1	-1	-1
ARC35	YNR035C	-1	-1	-1	43	-1	16	-1	-1
COX6	YHR051W	-1	-1	-1	-1	-1	-1	-1	-1
VAS1	YGR094W	-1	29	-1	61	-1	37	-1	-1
APT1	YML022W	-1	-1	-1	-1	-1	-1	-1	-1
SMT3	YDR510W	-1	-1	-1	-1	-1	31	-1	-1
CPR3	YML078W	-1	-1	-1	-1	-1	-1	-1	-1
DHR2	YKL078W	-1	16	-1	118	-1	1	-1	-1
MMT2	YPL224C	-1	-1	-1	-1	-1	-1	-1	-1
TOM70	YNL121C	-1	-1	-1	-1	-1	-1	-1	-1
CTR9	YOL145C	-1	-1	-1	54	-1	52	-1	-1
URA1	YKL216W	-1	-1	-1	-1	-1	-1	-1	-1
RTN1	YDR233C	-1	1	-1	24	-1	-1	-1	-1
ATP4	YPL078C	-1	-1	-1	-1	-1	-1	-1	-1
YRB1	YDR002W	-1	-1	-1	-1	-1	-1	-1	-1
CKB1	YGL019W	-1	-1	-1	15	-1	-1	-1	-1
APL5	YPL195W	-1	45	-1	156	-1	58	-1	-1
RPC10	YHR143W-A	-1	77	-1	29	-1	53	-1	-1
ARA1	YBR149W	-1	-1	-1	-1	-1	34	-1	-1
COX4	YGL187C	-1	-1	-1	-1	-1	-1	-1	-1
RRP45	YDR280W	-1	32	-1	18	-1	21	-1	-1
KTR1	YOR099W	-1	-1	-1	35	-1	41	-1	-1
PPH22	YDL188C	-1	-1	-1	-1	-1	-1	-1	-1
TMA7	YLR262C-A	-1	-1	-1	-1	-1	-1	-1	-1
ATP7	YKL016C	-1	-1	-1	-1	-1	-1	-1	-1
GAL3	YDR009W	-1	-1	-1	-1	-1	-1	-1	-1
ERG13	YML126C	-1	-1	-1	-1	-1	-1	-1	-1
NIP7	YPL211W	-1	-1	-1	91	-1	15	36	41
BRX1	YOL077C	-1	61	-1	63	-1	59	33	-1
LRP1	YHR081W	-1	-1	-1	49	-1	77	-1	-1
CAR1	YPL111W	-1	-1	-1	32	-1	-1	-1	-1
MVD1	YNR043W	-1	-1	-1	-1	-1	-1	-1	-1
LSC1	YOR142W	-1	-1	-1	-1	-1	-1	-1	-1
NFS1	YCL017C	-1	-1	-1	55	-1	1	-1	-1
ASP1	YDR321W	-1	-1	-1	-1	-1	-1	-1	-1
GUK1	YDR454C	-1	-1	-1	-1	-1	-1	-1	-1
UBC1	YDR177W	-1	-1	-1	-1	-1	-1	-1	-1
SBA1	YKL117W	-1	-1	-1	32	-1	34	-1	-1
TYS1	YGR185C	-1	21	-1	-1	-1	-1	-1	-1
CHS5	YLR330W	-1	31	-1	51	-1	84	41	-1
YMR31	YFR049W	-1	-1	-1	-1	-1	-1	-1	-1
ADE17	YMR120C	-1	-1	-1	-1	-1	-1	-1	-1
REE1	YJL217W	-1	-1	-1	-1	-1	-1	-1	-1
ESF2	YNR054C	-1	-1	-1	129	-1	-1	57	25
YPR010C-A	YPR010C-A	-1	-1	-1	-1	-1	-1	-1	-1
CPS1	YJL172W	-1	-1	-1	61	-1	132	26	-1
SEC4	YFL005W	-1	-1	-1	35	-1	57	51	-1
AIP1	YMR092C	-1	-1	-1	-1	-1	1	-1	-1
YPT6	YLR262C	-1	-1	-1	-1	-1	-1	-1	-1
BDH1	YAL060W	-1	-1	-1	-1	-1	-1	-1	-1
FUN30	YAL019W	-1	-1	-1	-1	-1	-1	-1	-1
VMA10	YHR039C-A	-1	-1	-1	-1	-1	-1	-1	-1
EMP24	YGL200C	-1	-1	-1	1	-1	-1	27	-1
THR1	YHR025W	-1	-1	-1	-1	-1	-1	-1	-1
SEC7	YDR170C	-1	-1	-1	13	-1	-1	-1	-1
SDH2	YLL041C	-1	-1	-1	-1	-1	-1	-1	-1
GAS5	YOL030W	-1	-1	-1	-1	-1	-1	-1	-1
CAP1	YKL007W	-1	-1	-1	-1	-1	-1	-1	-1
LIA1	YJR070C	-1	-1	-1	-1	-1	65	-1	-1
YER156C	YER156C	-1	-1	-1	-1	-1	-1	-1	-1
ALO1	YML086C	-1	-1	-1	-1	-1	-1	-1	-1
NMA1	YLR328W	-1	-1	-1	113	-1	-1	-1	-1
ARO3	YDR035W	-1	-1	-1	-1	-1	-1	-1	-1
RNA1	YMR235C	-1	-1	-1	-1	-1	-1	-1	-1
RPN9	YDR427W	-1	-1	-1	14	-1	-1	-1	-1
CDC28	YBR160W	-1	-1	-1	-1	-1	-1	-1	-1
GAL83	YER027C	-1	-1	-1	-1	-1	-1	-1	-1
AAP1	YHR047C	-1	-1	-1	-1	-1	-1	-1	-1
GLN4	YOR168W	-1	-1	-1	1	-1	42	-1	-1
TIM11	YDR322C-A	-1	-1	-1	-1	-1	-1	-1	-1
LSC2	YGR244C	-1	-1	-1	-1	-1	-1	-1	-1
ARC19	YKL013C	-1	-1	-1	-1	-1	-1	-1	-1
EXG1	YLR300W	-1	-1	-1	-1	-1	-1	-1	-1
CPR6	YLR216C	-1	-1	-1	-1	-1	23	-1	-1
ZEO1	YOL109W	-1	-1	-1	-1	-1	-1	-1	-1
SEC12	YNR026C	-1	-1	-1	21	-1	-1	-1	-1
POP1	YNL221C	-1	-1	-1	17	-1	42	-1	-1
ZTA1	YBR046C	-1	-1	-1	-1	-1	19	-1	-1
DAK1	YML070W	-1	-1	-1	-1	-1	-1	-1	-1
PAN5	YHR063C	-1	-1	-1	-1	-1	33	-1	-1
PTC2	YER089C	-1	-1	-1	-1	-1	-1	-1	-1
SKI6	YGR195W	-1	-1	-1	64	-1	17	-1	-1
STE24	YJR117W	-1	-1	-1	-1	-1	-1	-1	-1
TSL1	YML100W	-1	-1	-1	-1	-1	-1	-1	-1
IDI1	YPL117C	-1	-1	-1	-1	-1	-1	-1	-1
AYR1	YIL124W	-1	-1	-1	-1	-1	-1	-1	-1
YBR085C-A	YBR085C-A	-1	-1	-1	-1	-1	-1	-1	-1
ECM14	YHR132C	-1	-1	-1	-1	-1	-1	-1	-1
YMR074C	YMR074C	-1	-1	-1	-1	-1	-1	-1	-1
NIF3	YGL221C	-1	-1	-1	-1	-1	-1	-1	-1
ERG11	YHR007C	-1	36	-1	21	-1	68	1	-1
YLR179C	YLR179C	-1	-1	-1	-1	-1	-1	-1	-1
GRX2	YDR513W	-1	-1	-1	-1	-1	-1	-1	-1
URA7	YBL039C	-1	1	-1	1	-1	-1	-1	-1
HYR1	YIR037W	-1	-1	-1	-1	-1	-1	-1	-1
RPN7	YPR108W	-1	-1	-1	-1	-1	-1	-1	-1
TRR1	YDR353W	-1	1	-1	-1	-1	71	-1	-1
NCP1	YHR042W	-1	-1	-1	45	-1	31	-1	-1
ARP3	YJR065C	-1	1	-1	21	-1	23	-1	-1
ILV1	YER086W	-1	-1	-1	-1	-1	19	-1	-1
VMA7	YGR020C	-1	-1	-1	-1	-1	-1	-1	-1
MTC1	YJL123C	-1	-1	-1	-1	-1	-1	-1	-1
SEC72	YLR292C	-1	-1	-1	-1	-1	-1	-1	-1
PRE7	YBL041W	-1	1	-1	1	-1	-1	-1	-1
ERG2	YMR202W	-1	-1	-1	-1	-1	-1	-1	-1
MPD1	YOR288C	-1	63	-1	36	-1	61	49	-1
YPT52	YKR014C	-1	-1	-1	-1	-1	-1	-1	-1
TMA17	YDL110C	-1	-1	-1	-1	-1	-1	-1	-1
RPN5	YDL147W	-1	-1	-1	-1	-1	-1	-1	-1
PHO5	YBR093C	-1	-1	-1	-1	-1	-1	-1	-1
NIT3	YLR351C	-1	-1	-1	-1	-1	-1	-1	-1
MRI1	YPR118W	-1	-1	-1	-1	-1	-1	-1	-1
DLD3	YEL071W	-1	-1	-1	-1	-1	62	-1	-1
GVP36	YIL041W	-1	-1	-1	-1	-1	34	-1	-1
MPD2	YOL088C	-1	-1	-1	-1	-1	-1	-1	-1
ERV14	YGL054C	-1	-1	-1	-1	-1	-1	-1	-1
CKA1	YIL035C	-1	21	-1	-1	-1	-1	-1	-1
ERG6	YML008C	-1	-1	-1	-1	-1	-1	-1	-1
GSF2	YML048W	-1	-1	-1	62	-1	54	-1	-1
RNR1	YER070W	-1	32	-1	25	-1	-1	-1	-1
GGC1	YDL198C	-1	1	-1	-1	-1	-1	-1	-1
SHE10	YGL228W	-1	-1	-1	-1	-1	17	-1	-1
SER1	YOR184W	-1	-1	-1	19	-1	1	-1	-1
SEC28	YIL076W	-1	23	-1	53	-1	-1	21	-1
CAP2	YIL034C	-1	1	-1	39	-1	15	-1	-1
RAS2	YNL098C	-1	-1	-1	-1	-1	-1	-1	-1
AIM9	YER080W	-1	-1	-1	-1	-1	-1	-1	-1
SHP1	YBL058W	-1	-1	-1	-1	-1	-1	-1	-1
GUT2	YIL155C	-1	-1	-1	-1	-1	-1	-1	-1
ERG26	YGL001C	-1	-1	-1	-1	-1	-1	-1	-1
YPR148C	YPR148C	-1	-1	-1	-1	-1	-1	-1	-1
SDH4	YDR178W	-1	-1	-1	-1	-1	-1	-1	-1
NPT1	YOR209C	-1	-1	-1	-1	-1	-1	-1	-1
SOL3	YHR163W	-1	-1	-1	-1	-1	-1	-1	-1
YMR027W	YMR027W	-1	-1	-1	-1	-1	-1	-1	-1
SEC62	YPL094C	-1	1	-1	-1	-1	-1	-1	-1
YGR130C	YGR130C	-1	1	-1	22	-1	81	-1	-1
CDC55	YGL190C	-1	-1	-1	-1	-1	-1	-1	-1
YBR056W	YBR056W	-1	-1	-1	-1	-1	-1	-1	-1
RIP1	YEL024W	-1	-1	-1	-1	-1	-1	-1	-1
YPR1	YDR368W	-1	-1	-1	-1	-1	-1	-1	-1
APA1	YCL050C	-1	-1	-1	1	-1	-1	-1	-1
HEM15	YOR176W	-1	-1	-1	28	-1	-1	-1	-1
ERG3	YLR056W	-1	-1	-1	-1	-1	-1	-1	-1
TDA3	YHR009C	-1	-1	-1	-1	-1	-1	-1	-1
AAT2	YLR027C	-1	53	-1	18	-1	82	36	-1
BBC1	YJL020C	-1	-1	-1	-1	-1	-1	-1	-1
FUR1	YHR128W	-1	-1	-1	-1	-1	-1	-1	-1
NDI1	YML120C	-1	-1	-1	-1	-1	-1	-1	-1
DBP5	YOR046C	-1	19	-1	35	-1	55	1	-1
RRT14	YIL127C	-1	-1	-1	-1	-1	-1	-1	-1
SCS2	YER120W	-1	-1	-1	118	-1	1	1	-1
MDY2	YOL111C	-1	94	-1	79	-1	53	-1	-1
RDL1	YOR285W	-1	-1	-1	-1	-1	-1	-1	-1
PSE1	YMR308C	-1	-1	-1	-1	-1	-1	-1	-1
ERG1	YGR175C	-1	-1	-1	-1	-1	51	-1	-1
RET3	YPL010W	-1	-1	-1	-1	-1	-1	-1	-1
YMR226C	YMR226C	-1	-1	-1	-1	-1	-1	-1	-1
SAM4	YPL273W	-1	-1	-1	-1	-1	-1	-1	-1
GOR1	YNL274C	-1	-1	-1	-1	-1	-1	-1	-1
YNK1	YKL067W	-1	-1	-1	-1	-1	-1	-1	-1
YAP1802	YGR241C	-1	-1	-1	-1	-1	-1	-1	-1
CST26	YBR042C	-1	35	-1	44	-1	-1	1	-1
APE2	YKL157W	-1	-1	-1	-1	-1	-1	-1	-1
PNC1	YGL037C	-1	1	-1	-1	-1	-1	-1	-1
NAP1	YKR048C	-1	-1	-1	-1	-1	-1	-1	-1
BUL2	YML111W	-1	-1	-1	-1	-1	-1	-1	-1
RPN6	YDL097C	-1	-1	-1	19	-1	49	-1	-1
APE3	YBR286W	-1	-1	-1	-1	-1	-1	-1	-1
ABF2	YMR072W	-1	-1	-1	-1	-1	-1	-1	-1
EDE1	YBL047C	-1	-1	-1	-1	-1	-1	-1	-1
RPN10	YHR200W	-1	-1	-1	-1	-1	21	-1	-1
HRI1	YLR301W	-1	-1	-1	-1	-1	-1	-1	-1
GPT2	YKR067W	-1	-1	-1	31	-1	-1	-1	-1
CYT1	YOR065W	-1	-1	-1	-1	-1	-1	-1	-1
SLA2	YNL243W	-1	-1	-1	48	-1	-1	-1	-1
SFA1	YDL168W	-1	-1	-1	-1	-1	-1	-1	-1
PRC1	YMR297W	-1	-1	-1	-1	-1	-1	-1	-1
LAG1	YHL003C	-1	-1	-1	-1	-1	1	21	-1
UBP6	YFR010W	-1	-1	-1	-1	-1	-1	-1	-1
SWR1	YDR334W	-1	-1	-1	-1	-1	-1	-1	-1
CBS2	YDR197W	-1	-1	-1	-1	-1	-1	-1	-1
SEC17	YBL050W	-1	-1	-1	-1	-1	-1	-1	-1
PCL2	YDL127W	-1	-1	-1	-1	-1	-1	-1	-1
HEM3	YDL205C	-1	-1	-1	-1	-1	-1	-1	-1
SWA2	YDR320C	-1	-1	-1	-1	-1	-1	-1	-1
RBG2	YGR173W	-1	-1	-1	-1	-1	-1	-1	-1
ATE1	YGL017W	-1	-1	-1	-1	-1	-1	-1	-1
RRP7	YCL031C	-1	43	-1	18	-1	26	39	-1
LEU4	YNL104C	-1	-1	-1	-1	-1	-1	-1	-1
PAA1	YDR071C	-1	-1	-1	32	-1	-1	-1	-1
GDI1	YER136W	-1	-1	-1	-1	-1	-1	-1	-1
RRP43	YCR035C	-1	38	-1	22	-1	-1	-1	-1
YKL033W-A	YKL033W-A	-1	-1	-1	-1	-1	-1	-1	-1
GET4	YOR164C	-1	53	-1	61	-1	61	18	-1
PRE5	YMR314W	-1	-1	-1	135	-1	55	-1	-1
SDH3	YKL141W	-1	-1	-1	-1	-1	-1	-1	-1
PRB1	YEL060C	-1	-1	-1	-1	-1	19	-1	-1
JIP4	YDR475C	-1	36	-1	59	-1	-1	-1	-1
ACP1	YKL192C	-1	-1	-1	-1	-1	-1	-1	-1
FIT1	YDR534C	-1	-1	-1	-1	-1	-1	-1	-1
YJR054W	YJR054W	-1	-1	-1	-1	-1	-1	-1	-1
PRO2	YOR323C	-1	-1	-1	-1	-1	-1	-1	-1
ERV1	YGR029W	-1	-1	-1	-1	-1	-1	-1	-1
SDH1	YKL148C	-1	-1	-1	-1	-1	-1	-1	-1
PGM1	YKL127W	-1	-1	-1	-1	-1	1	-1	-1
YMR315W	YMR315W	-1	-1	-1	-1	-1	-1	-1	-1
ARC18	YLR370C	-1	-1	-1	-1	-1	-1	-1	-1
ATP16	YDL004W	-1	-1	-1	-1	-1	-1	-1	-1
YNL208W	YNL208W	63	41	-1	34	-1	63	-1	-1
QCR7	YDR529C	-1	-1	-1	-1	-1	-1	-1	-1
FET3	YMR058W	-1	-1	-1	19	-1	-1	-1	-1
RFS1	YBR052C	-1	-1	-1	-1	-1	-1	-1	-1
PFY1	YOR122C	-1	-1	-1	-1	-1	-1	-1	-1
YNR034W-A	YNR034W-A	-1	-1	-1	-1	-1	-1	-1	-1
EMC2	YJR088C	-1	-1	-1	-1	-1	-1	-1	-1
PRS1	YKL181W	-1	-1	-1	43	-1	41	-1	-1
GLC3	YEL011W	-1	-1	-1	-1	-1	-1	-1	-1
HEM13	YDR044W	-1	-1	-1	-1	-1	-1	-1	-1
ACH1	YBL015W	-1	43	-1	-1	-1	1	-1	-1
TRP2	YER090W	-1	-1	-1	-1	-1	-1	-1	-1
NUM1	YDR150W	-1	1	-1	145	-1	61	-1	-1
MNN5	YJL186W	-1	-1	-1	-1	-1	-1	-1	-1
GET3	YDL100C	-1	-1	-1	-1	-1	-1	-1	-1
YET3	YDL072C	-1	-1	-1	-1	-1	-1	-1	-1
ADE4	YMR300C	-1	1	-1	39	-1	118	1	-1
LCB1	YMR296C	-1	1	-1	1	-1	42	-1	-1
SCL1	YGL011C	-1	-1	-1	-1	-1	-1	-1	-1
HNT1	YDL125C	-1	-1	-1	-1	-1	-1	-1	-1
CKA2	YOR061W	-1	36	-1	98	-1	111	26	-1
MGE1	YOR232W	-1	-1	-1	-1	-1	-1	-1	-1
YHR020W	YHR020W	-1	-1	-1	37	-1	49	-1	-1
FMP52	YER004W	-1	-1	-1	-1	-1	-1	-1	-1
YJL068C	YJL068C	-1	-1	-1	-1	-1	-1	-1	-1
ATP11	YNL315C	-1	-1	-1	-1	-1	-1	-1	-1
YPL067C	YPL067C	-1	-1	-1	-1	-1	-1	-1	-1
SNC2	YOR327C	-1	-1	-1	-1	-1	-1	-1	-1
TIM50	YPL063W	-1	-1	-1	-1	-1	-1	-1	-1
GAS3	YMR215W	-1	-1	-1	-1	-1	-1	-1	-1
YPT7	YML001W	-1	-1	-1	-1	-1	-1	-1	-1
URA4	YLR420W	-1	-1	-1	-1	-1	-1	-1	-1
CRH1	YGR189C	-1	-1	-1	-1	-1	-1	-1	-1
HFD1	YMR110C	-1	-1	-1	1	-1	31	-1	-1
BCY1	YIL033C	-1	-1	-1	-1	-1	-1	-1	-1
TMA20	YER007C-A	-1	157	-1	-1	-1	117	-1	-1
VTC1	YER072W	-1	1	-1	-1	-1	-1	-1	-1
ENT3	YJR125C	-1	-1	-1	-1	-1	-1	-1	-1
ATP20	YPR020W	-1	-1	-1	-1	-1	-1	-1	-1
PHO13	YDL236W	-1	-1	-1	-1	-1	-1	-1	-1
PIS1	YPR113W	-1	-1	-1	-1	-1	31	-1	-1
RTC3	YHR087W	-1	-1	-1	-1	-1	-1	-1	-1
COX5B	YIL111W	-1	-1	-1	-1	-1	-1	-1	-1
CRM1	YGR218W	-1	-1	-1	-1	-1	-1	-1	-1
PAN1	YIR006C	-1	-1	-1	-1	-1	-1	-1	-1
DCS1	YLR270W	-1	-1	-1	-1	-1	-1	-1	-1
AIM29	YKR074W	-1	-1	-1	-1	-1	-1	-1	-1
PBI2	YNL015W	-1	-1	-1	-1	-1	-1	-1	-1
COX13	YGL191W	-1	-1	-1	-1	-1	-1	-1	-1
WRS1	YOL097C	-1	-1	-1	-1	-1	-1	-1	-1
ARO9	YHR137W	-1	-1	-1	-1	-1	-1	-1	-1
VPS21	YOR089C	-1	-1	-1	-1	-1	-1	-1	-1
CCS1	YMR038C	-1	-1	-1	-1	-1	-1	-1	-1
SUC2	YIL162W	-1	-1	-1	-1	-1	-1	-1	-1
FSF1	YOR271C	-1	55	-1	15	-1	35	-1	-1
GRX5	YPL059W	-1	-1	-1	-1	-1	-1	-1	-1
SFM1	YOR021C	-1	-1	-1	-1	-1	-1	-1	-1
GAD1	YMR250W	-1	-1	-1	-1	-1	-1	-1	-1
QRI1	YDL103C	-1	-1	-1	-1	-1	-1	-1	-1
ERG5	YMR015C	-1	-1	-1	33	-1	36	-1	-1
YPR114W	YPR114W	-1	-1	-1	-1	-1	-1	-1	-1
SUI1	YNL244C	-1	-1	-1	-1	-1	1	-1	-1
RDI1	YDL135C	-1	-1	-1	-1	-1	-1	-1	-1
RPE1	YJL121C	-1	-1	-1	-1	-1	-1	-1	-1
AHA1	YDR214W	-1	-1	-1	-1	-1	-1	-1	-1
DSK2	YMR276W	-1	-1	-1	-1	-1	61	-1	-1
ERG9	YHR190W	-1	-1	-1	-1	-1	-1	-1	-1
ARC15	YIL062C	-1	-1	-1	-1	-1	-1	-1	-1
ALB1	YJL122W	-1	-1	-1	-1	-1	51	-1	-1
CPR5	YDR304C	-1	-1	-1	-1	-1	-1	-1	-1
SFB3	YHR098C	-1	-1	-1	-1	-1	-1	-1	-1
ZPR1	YGR211W	-1	-1	-1	29	-1	22	-1	-1
TRP3	YKL211C	-1	-1	-1	-1	-1	-1	-1	-1
SRP1	YNL189W	-1	23	-1	111	-1	-1	-1	-1
MEU1	YLR017W	-1	-1	-1	-1	-1	-1	-1	-1
PGA3	YML125C	-1	-1	-1	-1	-1	26	-1	-1
MRPL35	YDR322W	-1	1	-1	-1	-1	-1	-1	-1
ERG25	YGR060W	-1	-1	-1	-1	-1	44	-1	-1
YIP1	YGR172C	-1	-1	-1	-1	-1	-1	-1	-1
PTM1	YKL039W	-1	34	-1	32	-1	57	-1	-1
PPX1	YHR201C	-1	-1	-1	-1	-1	-1	-1	-1
APS3	YJL024C	-1	-1	-1	16	-1	-1	-1	-1
MGR3	YMR115W	-1	-1	-1	-1	-1	-1	-1	-1
MRPL40	YPL173W	-1	-1	-1	-1	-1	-1	-1	-1
HEM2	YGL040C	-1	-1	-1	-1	-1	-1	-1	-1
SOK2	YMR016C	-1	-1	-1	-1	-1	-1	-1	-1
POM33	YLL023C	-1	-1	-1	-1	-1	-1	-1	-1
HOG1	YLR113W	-1	-1	-1	-1	-1	-1	-1	-1
REX2	YLR059C	-1	-1	-1	-1	-1	-1	-1	-1
MIC60	YKR016W	-1	-1	-1	-1	-1	-1	-1	-1
RPT2	YDL007W	-1	46	-1	-1	-1	-1	-1	-1
SVF1	YDR346C	-1	-1	-1	-1	-1	-1	-1	-1
SSP120	YLR250W	-1	-1	-1	36	-1	38	-1	-1
RPN8	YOR261C	-1	-1	-1	34	-1	1	-1	-1
NCE102	YPR149W	-1	-1	-1	1	-1	-1	-1	-1
PRD1	YCL057W	-1	-1	-1	-1	-1	-1	-1	-1
PIN3	YPR154W	-1	-1	-1	-1	-1	-1	-1	-1
YDR056C	YDR056C	-1	-1	-1	-1	-1	-1	-1	-1
YOP1	YPR028W	-1	16	-1	-1	-1	-1	-1	-1
ERP1	YAR002C-A	-1	13	-1	28	-1	61	1	-1
HUB1	YNR032C-A	-1	-1	-1	-1	-1	-1	-1	-1
PDX3	YBR035C	-1	-1	-1	-1	-1	-1	-1	-1
EMP47	YFL048C	-1	-1	-1	27	-1	-1	-1	-1
MCA1	YOR197W	-1	-1	-1	-1	-1	-1	-1	-1
MCK1	YNL307C	-1	-1	-1	-1	-1	-1	-1	-1
ELO1	YJL196C	-1	-1	-1	-1	-1	31	-1	-1
GTT1	YIR038C	-1	-1	-1	-1	-1	-1	-1	-1
TUP1	YCR084C	-1	-1	-1	-1	-1	-1	-1	-1
TPS3	YMR261C	-1	-1	-1	-1	-1	-1	-1	-1
CAB2	YIL083C	-1	-1	-1	-1	-1	-1	-1	-1
DPH5	YLR172C	-1	-1	-1	-1	-1	-1	-1	-1
ADE13	YLR359W	-1	-1	-1	-1	-1	-1	-1	-1
ESS1	YJR017C	-1	-1	-1	-1	-1	-1	-1	-1
LYS9	YNR050C	-1	-1	-1	-1	-1	-1	-1	-1
URA6	YKL024C	1	-1	-1	-1	-1	-1	-1	-1
PRE9	YGR135W	-1	-1	-1	-1	-1	29	-1	-1
PTR2	YKR093W	-1	-1	-1	-1	-1	-1	-1	-1
ACL4	YDR161W	-1	-1	-1	-1	-1	38	1	-1
SSO2	YMR183C	-1	-1	-1	-1	-1	28	-1	-1
SEC24	YIL109C	-1	-1	-1	-1	-1	55	-1	-1
IMG1	YCR046C	-1	-1	-1	-1	-1	-1	-1	-1
TPO3	YPR156C	-1	-1	-1	1	-1	-1	-1	-1
COX5A	YNL052W	-1	-1	-1	-1	-1	-1	-1	-1
NAB3	YPL190C	-1	-1	-1	31	-1	74	25	-1
SRP72	YPL210C	-1	-1	-1	114	-1	41	-1	-1
MAM33	YIL070C	-1	-1	-1	58	-1	-1	-1	1
YSA1	YBR111C	-1	-1	-1	-1	-1	-1	-1	-1
YGL242C	YGL242C	-1	-1	-1	36	-1	-1	-1	-1
TUM1	YOR251C	-1	-1	-1	-1	-1	-1	-1	-1
RAD9	YDR217C	-1	-1	-1	-1	-1	-1	-1	-1
DLD1	YDL174C	-1	-1	-1	-1	-1	-1	-1	-1
SHB17	YKR043C	-1	-1	-1	-1	-1	-1	-1	-1
RSC2	YLR357W	-1	-1	-1	-1	-1	-1	-1	-1
ARC40	YBR234C	-1	-1	-1	-1	-1	-1	-1	-1
KTR5	YNL029C	-1	-1	-1	-1	-1	-1	-1	-1
DNM1	YLL001W	-1	-1	-1	-1	-1	-1	-1	-1
YFR006W	YFR006W	-1	-1	-1	-1	-1	-1	-1	-1
YKL063C	YKL063C	-1	-1	-1	1	-1	-1	-1	-1
MCM21	YDR318W	-1	-1	-1	-1	-1	-1	-1	-1
FSH1	YHR049W	-1	-1	-1	-1	-1	-1	-1	-1
YML6	YML025C	-1	-1	-1	1	-1	28	-1	-1
NSP1	YJL041W	-1	45	-1	153	-1	44	-1	-1
CLN1	YMR199W	-1	-1	-1	-1	-1	-1	-1	-1
SEC21	YNL287W	-1	-1	-1	-1	-1	16	19	-1
PUP2	YGR253C	-1	-1	-1	37	-1	-1	-1	-1
PRO1	YDR300C	-1	-1	-1	-1	-1	-1	27	-1
TFS1	YLR178C	-1	-1	-1	-1	-1	-1	-1	-1
APM1	YPL259C	-1	-1	-1	31	-1	29	-1	-1
MEF1	YLR069C	-1	-1	-1	-1	-1	-1	-1	-1
TIM13	YGR181W	-1	-1	-1	-1	-1	-1	-1	-1
TVP18	YMR071C	-1	-1	-1	-1	-1	-1	-1	-1
YDL086W	YDL086W	-1	-1	-1	-1	-1	-1	-1	-1
UBC13	YDR092W	-1	-1	-1	-1	-1	-1	-1	-1
SLA1	YBL007C	-1	-1	-1	-1	-1	-1	-1	-1
SHS1	YDL225W	-1	-1	-1	-1	-1	-1	-1	-1
COX12	YLR038C	-1	-1	-1	-1	-1	-1	-1	-1
BRR2	YER172C	-1	-1	-1	217	-1	52	-1	46
INO80	YGL150C	-1	-1	-1	-1	-1	-1	-1	-1
YER158C	YER158C	-1	-1	-1	-1	-1	1	1	-1
PUF2	YPR042C	-1	153	-1	171	-1	181	43	-1
SWP1	YMR149W	-1	1	-1	22	-1	88	58	-1
MRPL22	YNL177C	-1	13	-1	27	-1	56	-1	-1
NTH1	YDR001C	-1	-1	-1	-1	-1	-1	-1	-1
MSK1	YNL073W	-1	81	-1	-1	-1	141	49	-1
GAL80	YML051W	-1	-1	-1	-1	-1	-1	-1	-1
LGE1	YPL055C	-1	-1	-1	31	-1	38	-1	-1
YHR127W	YHR127W	-1	71	-1	251	-1	211	36	88
YDL085C-A	YDL085C-A	-1	-1	-1	-1	-1	-1	-1	-1
EAP1	YKL204W	-1	238	-1	58	-1	355	-1	-1
PAL1	YDR348C	-1	221	-1	147	-1	121	1	-1
YMR102C	YMR102C	-1	-1	-1	19	-1	-1	-1	-1
CBP2	YHL038C	-1	1	-1	42	-1	1	1	-1
SOD2	YHR008C	-1	-1	-1	-1	-1	-1	-1	-1
TPD3	YAL016W	-1	-1	-1	45	-1	-1	-1	-1
CAT8	YMR280C	-1	-1	-1	-1	-1	-1	-1	-1
NAM2	YLR382C	-1	-1	-1	59	-1	-1	-1	-1
SNU114	YKL173W	-1	24	-1	218	-1	33	1	18
RCM1	YNL022C	-1	38	-1	55	-1	26	-1	-1
OMS1	YDR316W	-1	-1	-1	14	-1	-1	-1	-1
MRPL7	YDR237W	-1	-1	-1	78	-1	51	-1	-1
COX8	YLR395C	-1	-1	-1	-1	-1	-1	-1	-1
LTE1	YAL024C	-1	-1	-1	-1	-1	41	-1	-1
RSM24	YDR175C	-1	-1	-1	-1	-1	-1	-1	-1
GCD6	YDR211W	-1	45	-1	19	-1	82	-1	-1
ACK1	YDL203C	-1	-1	-1	-1	-1	-1	-1	-1
PHO91	YNR013C	-1	31	-1	-1	-1	63	27	-1
MRPL24	YMR193W	-1	-1	-1	16	-1	16	-1	-1
PHO81	YGR233C	-1	-1	-1	41	-1	-1	-1	-1
TYW1	YPL207W	-1	-1	-1	15	-1	31	17	-1
YMR124W	YMR124W	-1	17	-1	116	-1	27	37	-1
DIM1	YPL266W	-1	311	-1	57	-1	312	37	-1
MED11	YMR112C	-1	-1	-1	42	-1	-1	-1	-1
SPC3	YLR066W	-1	-1	-1	-1	-1	-1	-1	-1
SPB4	YFL002C	-1	81	-1	84	-1	117	16	-1
OST2	YOR103C	-1	-1	-1	122	-1	57	-1	-1
PCF11	YDR228C	-1	48	-1	82	-1	-1	-1	-1
SNU71	YGR013W	-1	-1	-1	61	-1	-1	1	-1
USV1	YPL230W	-1	-1	-1	-1	-1	-1	-1	-1
PIC2	YER053C	-1	-1	-1	-1	-1	-1	-1	-1
SCD6	YPR129W	-1	67	-1	117	-1	88	89	28
SUV3	YPL029W	-1	31	-1	14	-1	-1	-1	-1
SCS7	YMR272C	-1	-1	-1	-1	-1	24	-1	-1
OSW5	YMR148W	-1	64	-1	-1	-1	38	15	-1
MRPL11	YDL202W	-1	15	-1	-1	-1	-1	-1	-1
APL1	YJR005W	-1	-1	-1	46	-1	15	-1	-1
MED2	YDL005C	-1	-1	-1	-1	-1	1	1	-1
YNR040W	YNR040W	-1	51	-1	113	-1	-1	1	-1
AXL1	YPR122W	-1	-1	-1	-1	-1	1	-1	-1
MRPS12	YNR036C	-1	-1	-1	21	-1	-1	-1	-1
ILV6	YCL009C	-1	-1	-1	1	-1	-1	-1	-1
YKT6	YKL196C	-1	-1	-1	-1	-1	41	-1	-1
SIP3	YNL257C	-1	-1	-1	127	-1	1	41	-1
YOL087C	YOL087C	-1	-1	-1	47	-1	-1	-1	-1
SKI8	YGL213C	-1	82	-1	28	-1	74	41	-1
PRP40	YKL012W	-1	-1	-1	58	-1	-1	-1	-1
APE1	YKL103C	-1	-1	-1	-1	-1	-1	-1	-1
CSN12	YJR084W	-1	-1	-1	33	-1	51	42	-1
BCH2	YKR027W	-1	1	-1	-1	-1	-1	-1	-1
YMR147W	YMR147W	-1	14	-1	1	-1	27	-1	-1
MSD1	YPL104W	-1	47	-1	14	-1	-1	-1	-1
LAM1	YHR155W	-1	42	-1	85	-1	-1	-1	-1
MRPL13	YKR006C	-1	14	-1	35	-1	15	-1	-1
MRPL31	YKL138C	-1	-1	-1	1	-1	26	-1	-1
VPS64	YDR200C	-1	-1	-1	-1	-1	-1	-1	-1
ODC1	YPL134C	-1	-1	-1	-1	-1	-1	-1	-1
FPK1	YNR047W	-1	34	-1	33	-1	-1	1	-1
BCK2	YER167W	-1	-1	-1	18	-1	26	-1	-1
EDC3	YEL015W	-1	159	-1	116	-1	66	52	31
TRM44	YPL030W	-1	-1	-1	25	-1	39	-1	-1
MRPL20	YKR085C	-1	-1	-1	-1	-1	1	-1	-1
ROD1	YOR018W	-1	46	-1	96	-1	47	-1	-1
ENA1	YDR040C	-1	-1	-1	-1	-1	23	-1	-1
OST3	YOR085W	-1	-1	-1	-1	-1	86	22	-1
TRE2	YOR256C	-1	-1	-1	1	-1	-1	-1	-1
CSR2	YPR030W	-1	-1	-1	1	18	-1	-1	-1
RSM22	YKL155C	-1	99	-1	1	-1	48	-1	-1
ETP1	YHL010C	-1	1	-1	-1	-1	69	-1	-1
HSP42	YDR171W	-1	74	-1	51	-1	-1	-1	-1
COT1	YOR316C	-1	-1	-1	-1	-1	27	-1	-1
REI1	YBR267W	-1	-1	-1	-1	-1	-1	-1	-1
RAI1	YGL246C	-1	-1	-1	111	-1	86	-1	-1
SPC19	YDR201W	-1	-1	-1	-1	-1	-1	-1	-1
APC2	YLR127C	-1	-1	-1	1	-1	-1	-1	-1
OST1	YJL002C	-1	73	-1	43	-1	95	-1	-1
RSA4	YCR072C	-1	-1	-1	-1	-1	-1	1	-1
MDN1	YLR106C	-1	41	-1	145	-1	64	26	-1
GCN2	YDR283C	-1	42	-1	93	-1	112	-1	-1
SKG3	YLR187W	-1	-1	-1	16	-1	-1	-1	-1
DAD3	YBR233W-A	-1	-1	-1	-1	-1	-1	-1	-1
YVH1	YIR026C	-1	-1	-1	-1	-1	-1	-1	-1
YGR169C-A	YGR169C-A	-1	97	-1	-1	-1	-1	-1	-1
JJJ1	YNL227C	-1	-1	-1	-1	-1	-1	-1	-1
DAM1	YGR113W	-1	-1	-1	-1	-1	-1	-1	-1
RTT101	YJL047C	-1	-1	-1	36	-1	1	-1	-1
ECM1	YAL059W	-1	-1	-1	-1	-1	-1	-1	-1
IFH1	YLR223C	-1	-1	-1	-1	-1	68	-1	-1
HCS1	YKL017C	-1	1	-1	-1	-1	53	-1	-1
MRPL16	YBL038W	-1	-1	-1	-1	-1	-1	-1	-1
CRT10	YOL063C	-1	-1	-1	31	-1	-1	-1	-1
AMD1	YML035C	-1	-1	-1	95	-1	33	-1	-1
REH1	YLR387C	-1	-1	-1	-1	-1	-1	-1	-1
PPR1	YLR014C	-1	-1	-1	-1	-1	-1	-1	-1
YLR031W	YLR031W	-1	-1	-1	-1	-1	-1	-1	-1
TGL1	YKL140W	-1	-1	-1	-1	-1	-1	-1	-1
RQC1	YDR333C	-1	-1	-1	-1	-1	36	-1	-1
RRT13	YER066W	-1	-1	-1	-1	-1	-1	-1	-1
DAD2	YKR083C	-1	-1	-1	-1	-1	-1	-1	-1
BCP1	YDR361C	-1	-1	-1	68	-1	1	-1	-1
STF2	YGR008C	-1	-1	-1	-1	-1	-1	-1	-1
MIT1	YEL007W	-1	-1	-1	-1	-1	-1	-1	-1
MRP21	YBL090W	-1	-1	-1	-1	-1	-1	-1	-1
CFD1	YIL003W	-1	-1	-1	-1	-1	-1	-1	-1
ASK1	YKL052C	-1	-1	-1	-1	-1	-1	-1	-1
BUD20	YLR074C	-1	111	-1	-1	-1	68	-1	-1
TCD2	YKL027W	-1	-1	-1	-1	-1	-1	-1	-1
TAH1	YCR060W	-1	-1	-1	-1	-1	-1	-1	-1
VNX1	YNL321W	-1	1	-1	-1	-1	-1	-1	-1
RNY1	YPL123C	-1	-1	-1	-1	-1	41	-1	-1
CTK2	YJL006C	-1	24	-1	33	-1	111	-1	-1
DUO1	YGL061C	-1	-1	-1	-1	-1	13	-1	-1
SPC34	YKR037C	-1	-1	-1	-1	-1	-1	-1	-1
SSF2	YDR312W	-1	-1	-1	-1	-1	-1	-1	-1
FMP27	YLR454W	-1	-1	-1	54	-1	-1	-1	-1
SFB2	YNL049C	-1	43	-1	41	-1	89	28	-1
KIN1	YDR122W	-1	37	-1	1	-1	51	-1	-1
ASK10	YGR097W	-1	48	-1	35	-1	152	-1	-1
NUP159	YIL115C	-1	32	-1	153	-1	-1	-1	-1
FAR8	YMR029C	-1	-1	-1	23	-1	34	-1	-1
HUA2	YOR284W	-1	-1	-1	76	-1	-1	-1	-1
HRR25	YPL204W	-1	86	-1	34	-1	153	25	-1
BCH1	YMR237W	-1	-1	-1	-1	-1	56	-1	-1
APL6	YGR261C	-1	-1	-1	22	-1	-1	-1	-1
SWD2	YKL018W	-1	-1	-1	113	-1	57	33	-1
IML1	YJR138W	-1	39	-1	171	-1	22	-1	-1
SRP101	YDR292C	-1	-1	-1	111	-1	-1	-1	-1
IRA2	YOL081W	-1	48	-1	153	-1	55	-1	-1
RIO1	YOR119C	-1	73	-1	-1	-1	153	-1	-1
SPS19	YNL202W	-1	-1	-1	-1	-1	-1	-1	-1
APL3	YBL037W	-1	28	-1	-1	-1	-1	17	-1
CYR1	YJL005W	-1	-1	-1	28	-1	-1	-1	-1
POM152	YMR129W	-1	19	-1	86	-1	97	-1	-1
RPF1	YHR088W	-1	-1	-1	17	-1	36	-1	-1
MRP4	YHL004W	-1	-1	-1	44	-1	-1	-1	-1
RMD9	YGL107C	-1	38	-1	83	-1	35	-1	-1
DGR2	YKL121W	-1	-1	-1	-1	-1	-1	-1	-1
NUP145	YGL092W	-1	-1	-1	-1	-1	-1	-1	-1
CLF1	YLR117C	-1	39	-1	63	-1	-1	-1	-1
DST1	YGL043W	-1	64	-1	28	-1	77	-1	-1
APM3	YBR288C	-1	1	-1	63	-1	-1	-1	-1
SSN2	YDR443C	-1	-1	-1	31	-1	-1	-1	-1
MSC6	YOR354C	-1	-1	-1	1	-1	-1	-1	-1
YLR422W	YLR422W	-1	-1	-1	15	-1	31	1	-1
PET127	YOR017W	-1	-1	-1	43	-1	-1	-1	-1
YCP4	YCR004C	-1	-1	-1	-1	-1	-1	-1	-1
MCP2	YLR253W	-1	-1	-1	-1	-1	-1	-1	-1
MSE1	YOL033W	-1	-1	-1	-1	-1	-1	-1	-1
NUP2	YLR335W	-1	-1	-1	-1	-1	-1	-1	-1
ARG2	YJL071W	-1	-1	-1	-1	-1	-1	-1	-1
SIN4	YNL236W	-1	-1	-1	71	-1	-1	19	-1
MRPL36	YBR122C	-1	-1	-1	1	-1	-1	-1	-1
SCC2	YDR180W	-1	1	-1	49	-1	31	-1	-1
FMT1	YBL013W	-1	16	-1	1	-1	-1	-1	-1
YGR210C	YGR210C	-1	1	-1	51	-1	128	1	-1
NIC96	YFR002W	-1	24	-1	19	-1	-1	-1	-1
ENT5	YDR153C	-1	-1	-1	98	-1	41	-1	-1
TRS33	YOR115C	-1	1	-1	-1	-1	-1	-1	-1
KEL1	YHR158C	-1	1	-1	54	-1	-1	-1	-1
MEC1	YBR136W	-1	16	-1	26	-1	-1	-1	-1
MLH1	YMR167W	-1	-1	-1	-1	-1	14	-1	-1
LAM4	YHR080C	-1	-1	-1	32	-1	-1	-1	-1
DSS1	YMR287C	-1	-1	-1	-1	-1	-1	-1	-1
STE50	YCL032W	-1	-1	-1	-1	-1	-1	-1	-1
VPS35	YJL154C	-1	31	-1	57	-1	36	-1	-1
KIP1	YBL063W	-1	1	-1	42	-1	-1	-1	-1
KIN2	YLR096W	-1	111	-1	-1	-1	45	-1	-1
SRB4	YER022W	-1	19	-1	63	-1	-1	-1	-1
INP52	YNL106C	-1	-1	-1	32	-1	-1	-1	-1
NUP170	YBL079W	-1	58	-1	81	-1	1	-1	-1
COQ4	YDR204W	-1	-1	-1	-1	-1	-1	-1	-1
VMS1	YDR049W	-1	-1	-1	-1	-1	-1	-1	-1
LYS21	YDL131W	-1	-1	-1	17	-1	66	-1	-1
RNT1	YMR239C	-1	-1	-1	-1	-1	-1	-1	-1
ADR1	YDR216W	-1	-1	-1	-1	-1	-1	-1	-1
RSM28	YDR494W	-1	-1	-1	18	-1	41	-1	-1
MRP1	YDR347W	-1	-1	-1	31	-1	-1	-1	-1
CDC40	YDR364C	-1	-1	-1	-1	-1	-1	-1	-1
HRT3	YLR097C	-1	17	-1	-1	-1	-1	-1	-1
MRPL9	YGR220C	-1	-1	-1	1	-1	-1	-1	-1
MUK1	YPL070W	-1	46	-1	64	-1	1	-1	-1
TMA10	YLR327C	-1	-1	-1	-1	-1	-1	-1	-1
CCE1	YKL011C	-1	-1	-1	-1	-1	-1	-1	-1
YGR237C	YGR237C	-1	-1	-1	1	-1	24	-1	-1
SDS22	YKL193C	-1	1	-1	93	-1	-1	-1	-1
SLX9	YGR081C	-1	114	-1	73	-1	162	27	-1
MHF2	YDL160C-A	-1	13	-1	-1	-1	-1	-1	-1
MLP1	YKR095W	-1	-1	-1	22	-1	-1	-1	-1
ECM10	YEL030W	-1	-1	-1	-1	-1	-1	-1	-1
SCY1	YGL083W	-1	-1	-1	-1	-1	-1	-1	-1
NDC1	YML031W	-1	24	-1	87	-1	31	-1	-1
OM14	YBR230C	-1	-1	-1	-1	-1	-1	-1	-1
ECI1	YLR284C	-1	-1	-1	-1	-1	-1	-1	-1
CDC13	YDL220C	-1	-1	-1	-1	-1	-1	-1	-1
MRM1	YOR201C	-1	-1	-1	25	-1	-1	-1	-1
GCD10	YNL062C	-1	-1	-1	69	-1	72	1	-1
TSR1	YDL060W	-1	473	-1	-1	-1	361	-1	-1
VPS3	YDR495C	-1	36	-1	49	-1	18	21	-1
IFM1	YOL023W	-1	-1	-1	1	-1	-1	-1	-1
SED4	YCR067C	-1	67	-1	71	-1	91	1	-1
TAO3	YIL129C	-1	42	-1	37	-1	45	-1	-1
SNF2	YOR290C	-1	24	-1	45	-1	1	62	-1
VPS38	YLR360W	-1	-1	-1	52	-1	-1	-1	-1
KIN3	YAR018C	-1	-1	-1	-1	-1	-1	-1	-1
ERG24	YNL280C	-1	1	-1	-1	-1	69	39	-1
GSY1	YFR015C	-1	-1	-1	-1	-1	-1	-1	-1
MRPL23	YOR150W	-1	-1	-1	64	-1	-1	-1	-1
SXM1	YDR395W	-1	-1	-1	-1	-1	-1	-1	-1
FMP25	YLR077W	-1	-1	-1	-1	-1	-1	-1	-1
YCF1	YDR135C	-1	-1	-1	29	-1	61	29	-1
RAD27	YKL113C	-1	16	-1	41	-1	55	-1	-1
VPS8	YAL002W	-1	41	-1	135	-1	35	-1	-1
BUR2	YLR226W	-1	34	-1	61	-1	46	-1	-1
NUP133	YKR082W	-1	-1	-1	15	-1	-1	-1	-1
YDR514C	YDR514C	-1	-1	-1	-1	-1	-1	-1	-1
FAB1	YFR019W	-1	67	-1	1	-1	-1	-1	-1
GRC3	YLL035W	-1	-1	-1	-1	-1	-1	-1	-1
YSH1	YLR277C	-1	-1	-1	55	-1	16	-1	-1
FAR3	YMR052W	-1	-1	-1	-1	-1	-1	-1	-1
RSM10	YDR041W	-1	-1	-1	-1	-1	-1	-1	-1
GUF1	YLR289W	-1	-1	-1	-1	-1	-1	-1	-1
MRE11	YMR224C	-1	-1	-1	-1	-1	-1	-1	-1
ALG13	YGL047W	-1	-1	-1	-1	-1	-1	-1	-1
YRF1-3	YGR296W	-1	-1	-1	53	-1	-1	-1	-1
GLE2	YER107C	-1	28	-1	31	-1	116	-1	-1
DID2	YKR035W-A	-1	-1	-1	-1	-1	-1	-1	-1
UTP30	YKR060W	-1	43	-1	18	-1	23	-1	-1
SHY1	YGR112W	-1	-1	-1	-1	-1	-1	-1	-1
NCL1	YBL024W	-1	35	-1	-1	-1	31	-1	-1
YBL086C	YBL086C	-1	-1	-1	35	-1	36	-1	-1
RML2	YEL050C	-1	-1	-1	-1	-1	45	-1	-1
MRPS17	YMR188C	-1	-1	-1	-1	-1	-1	-1	-1
MRPL19	YNL185C	-1	-1	-1	-1	-1	-1	-1	-1
YDL183C	YDL183C	-1	-1	-1	-1	-1	-1	-1	-1
SIR3	YLR442C	-1	31	-1	53	-1	-1	-1	-1
PNO1	YOR145C	-1	39	-1	-1	-1	51	-1	-1
AIM25	YJR100C	-1	-1	-1	-1	-1	-1	-1	-1
AIM3	YBR108W	-1	-1	-1	-1	-1	-1	-1	-1
RAD3	YER171W	-1	-1	-1	33	-1	-1	-1	-1
PTI1	YGR156W	-1	-1	-1	1	-1	36	-1	-1
CYC2	YOR037W	-1	-1	-1	-1	-1	1	-1	-1
YOR296W	YOR296W	-1	-1	-1	-1	-1	-1	-1	-1
VMA8	YEL051W	-1	-1	-1	-1	-1	58	-1	-1
POX1	YGL205W	-1	-1	-1	-1	-1	-1	-1	-1
MAG2	YLR427W	-1	53	-1	49	-1	64	-1	-1
ELO3	YLR372W	-1	1	-1	19	-1	-1	-1	-1
CAF120	YNL278W	-1	-1	-1	-1	-1	36	-1	-1
HDA1	YNL021W	-1	19	-1	-1	-1	-1	-1	-1
SRB5	YGR104C	-1	22	-1	91	-1	-1	31	-1
LDB19	YOR322C	-1	1	-1	-1	-1	45	31	-1
RSM23	YGL129C	-1	-1	-1	-1	-1	-1	-1	-1
NAT3	YPR131C	-1	-1	-1	1133	-1	34	-1	323
VPS53	YJL029C	-1	29	-1	49	-1	-1	-1	-1
ECM30	YLR436C	-1	-1	-1	-1	-1	-1	-1	-1
GRX3	YDR098C	-1	31	-1	41	-1	37	-1	-1
AIM10	YER087W	-1	-1	-1	15	-1	-1	-1	-1
NUP84	YDL116W	-1	-1	-1	84	-1	62	-1	-1
PAR32	YDL173W	-1	67	-1	-1	-1	86	-1	-1
VPS5	YOR069W	-1	-1	-1	44	-1	-1	-1	-1
NUP82	YJL061W	-1	1	-1	45	-1	-1	-1	-1
AAT1	YKL106W	-1	14	-1	96	-1	75	39	-1
CYC7	YEL039C	-1	-1	-1	-1	-1	34	-1	-1
POM34	YLR018C	-1	41	-1	18	-1	-1	-1	-1
YBR071W	YBR071W	-1	-1	-1	-1	-1	-1	-1	-1
CTF3	YLR381W	-1	33	-1	-1	-1	-1	-1	-1
NUP120	YKL057C	-1	-1	-1	27	-1	25	-1	-1
NRP1	YDL167C	-1	28	-1	127	-1	93	-1	-1
NUT2	YPR168W	-1	-1	-1	19	-1	1	-1	-1
BUD31	YCR063W	-1	-1	-1	16	-1	31	-1	-1
RHO5	YNL180C	-1	-1	-1	-1	-1	-1	-1	-1
IMH1	YLR309C	-1	-1	-1	16	-1	29	-1	-1
APC1	YNL172W	-1	-1	-1	31	-1	-1	-1	-1
APC4	YDR118W	-1	18	-1	45	-1	-1	18	-1
MPE1	YKL059C	-1	37	-1	31	-1	-1	-1	-1
MED1	YPR070W	-1	71	-1	114	-1	51	-1	-1
ATP25	YMR098C	-1	-1	-1	-1	-1	-1	-1	-1
CUS1	YMR240C	-1	27	-1	44	-1	38	-1	23
NOP19	YGR251W	-1	-1	-1	21	-1	57	-1	-1
TMA22	YJR014W	-1	118	-1	-1	-1	133	-1	-1
VAR1	Q0140	-1	-1	-1	-1	-1	-1	-1	-1
MSH6	YDR097C	-1	-1	-1	34	-1	-1	-1	-1
DGA1	YOR245C	-1	56	-1	-1	-1	38	-1	-1
RSM27	YGR215W	-1	-1	-1	-1	-1	-1	-1	-1
BET3	YKR068C	-1	57	-1	-1	-1	-1	-1	-1
FAA1	YOR317W	-1	-1	-1	31	-1	-1	-1	-1
SOV1	YMR066W	-1	-1	-1	52	-1	-1	-1	-1
GCD7	YLR291C	-1	1	-1	24	-1	22	-1	-1
PMC1	YGL006W	-1	-1	-1	-1	-1	-1	-1	-1
APC11	YDL008W	-1	-1	-1	52	-1	-1	-1	-1
SPT15	YER148W	-1	31	-1	-1	-1	-1	-1	-1
YMC1	YPR058W	-1	44	-1	23	-1	88	-1	-1
AVO1	YOL078W	-1	-1	-1	1	-1	-1	-1	-1
YLL007C	YLL007C	-1	23	-1	-1	-1	-1	-1	-1
ISC1	YER019W	-1	-1	-1	-1	-1	36	-1	-1
ULS1	YOR191W	-1	-1	-1	43	-1	-1	-1	-1
FAR11	YNL127W	-1	-1	-1	-1	-1	-1	-1	-1
JEM1	YJL073W	-1	-1	-1	-1	-1	17	-1	-1
NSE3	YDR288W	-1	-1	-1	14	-1	-1	-1	-1
SRP68	YPL243W	-1	1	-1	15	-1	21	-1	-1
SIR2	YDL042C	-1	-1	-1	46	-1	1	-1	-1
NUP85	YJR042W	-1	-1	-1	-1	-1	43	-1	-1
MRP49	YKL167C	-1	-1	-1	-1	-1	-1	-1	-1
SHG1	YBR258C	-1	-1	-1	21	-1	35	-1	-1
AIM45	YPR004C	-1	-1	-1	-1	-1	-1	-1	-1
PET123	YOR158W	-1	76	-1	61	-1	23	-1	-1
LCL3	YGL085W	-1	-1	-1	-1	-1	-1	-1	-1
YDR132C	YDR132C	-1	-1	-1	21	-1	-1	-1	-1
CBP6	YBR120C	-1	-1	-1	-1	-1	-1	-1	-1
UAF30	YOR295W	-1	-1	-1	-1	-1	-1	-1	-1
RSM26	YJR101W	-1	-1	-1	-1	-1	-1	-1	-1
MRS1	YIR021W	-1	1	-1	1	-1	14	-1	-1
SNF12	YNR023W	-1	-1	-1	31	-1	18	-1	-1
RPC53	YDL150W	-1	-1	-1	1	-1	24	-1	-1
LEA1	YPL213W	-1	-1	-1	147	-1	-1	-1	56
IST1	YNL265C	-1	-1	-1	-1	-1	-1	-1	-1
BIM1	YER016W	-1	33	-1	76	-1	-1	-1	-1
PRP46	YPL151C	-1	-1	-1	26	-1	-1	-1	-1
SRB2	YHR041C	-1	52	-1	163	-1	1	-1	-1
ISW1	YBR245C	-1	-1	-1	57	-1	-1	-1	-1
FMP10	YER182W	-1	64	-1	23	-1	-1	-1	-1
MFT1	YML062C	-1	-1	-1	-1	-1	-1	-1	-1
MRP17	YKL003C	-1	-1	-1	21	-1	-1	-1	-1
ERG12	YMR208W	-1	-1	-1	-1	-1	-1	-1	-1
PEP8	YJL053W	-1	-1	-1	-1	-1	-1	-1	-1
MTR3	YGR158C	-1	-1	-1	23	-1	-1	-1	-1
TEL1	YBL088C	-1	-1	-1	-1	-1	1	-1	-1
TAN1	YGL232W	-1	-1	-1	-1	-1	85	-1	-1
SRB6	YBR253W	-1	-1	-1	-1	-1	-1	-1	-1
SPT4	YGR063C	-1	59	-1	31	-1	41	-1	-1
MCM10	YIL150C	-1	-1	-1	-1	-1	-1	-1	-1
SWT21	YNL187W	-1	-1	-1	-1	-1	-1	-1	-1
SNU56	YDR240C	-1	-1	-1	1	-1	23	-1	-1
FCF1	YDR339C	-1	1	-1	51	-1	-1	-1	-1
PRE8	YML092C	-1	-1	-1	-1	-1	-1	-1	-1
LST7	YGR057C	-1	-1	-1	-1	-1	-1	-1	-1
YKL075C	YKL075C	-1	-1	-1	-1	-1	18	-1	-1
YPR063C	YPR063C	-1	1	-1	37	-1	42	-1	-1
UIP5	YKR044W	-1	-1	-1	1	-1	-1	-1	-1
MON2	YNL297C	-1	-1	-1	31	-1	-1	-1	-1
CCM1	YGR150C	-1	-1	-1	-1	-1	-1	-1	-1
ODC2	YOR222W	-1	-1	-1	-1	-1	-1	-1	-1
PHO85	YPL031C	-1	-1	-1	-1	-1	43	-1	-1
IRA1	YBR140C	-1	59	-1	1	-1	-1	-1	-1
APE4	YHR113W	-1	-1	-1	-1	-1	-1	-1	-1
YHL018W	YHL018W	-1	-1	-1	-1	-1	-1	-1	-1
SNF7	YLR025W	-1	-1	-1	-1	-1	-1	-1	-1
PHR1	YOR386W	-1	-1	-1	-1	-1	16	-1	-1
PDR17	YNL264C	-1	-1	-1	-1	-1	-1	-1	-1
SWI1	YPL016W	-1	-1	-1	125	-1	1	-1	-1
HSV2	YGR223C	-1	18	-1	15	-1	-1	-1	-1
MRP20	YDR405W	-1	-1	-1	-1	-1	-1	-1	-1
MSS18	YPR134W	-1	-1	-1	28	-1	-1	-1	-1
MSH1	YHR120W	-1	-1	-1	33	-1	-1	-1	-1
TIF11	YMR260C	-1	67	-1	-1	-1	48	-1	-1
TGS1	YPL157W	-1	-1	-1	-1	-1	-1	-1	-1
KIP3	YGL216W	-1	-1	-1	-1	-1	-1	-1	-1
BTT1	YDR252W	-1	-1	-1	-1	-1	-1	-1	-1
PRP39	YML046W	-1	-1	-1	111	-1	-1	-1	-1
PFK26	YIL107C	-1	-1	-1	-1	-1	-1	-1	-1
YDR306C	YDR306C	-1	-1	-1	-1	-1	33	-1	-1
CEF1	YMR213W	-1	-1	-1	132	-1	-1	-1	-1
SRO7	YPR032W	-1	-1	-1	-1	-1	31	-1	-1
LCB5	YLR260W	-1	22	-1	-1	-1	34	-1	-1
BUD2	YKL092C	-1	38	-1	31	-1	1	-1	-1
SRB8	YCR081W	-1	-1	-1	-1	-1	-1	-1	-1
SNU23	YDL098C	-1	-1	-1	-1	-1	-1	-1	-1
DOT1	YDR440W	-1	92	-1	31	-1	13	-1	-1
YEL043W	YEL043W	-1	1	-1	53	-1	31	-1	-1
RIF1	YBR275C	-1	19	-1	127	-1	37	-1	-1
ESA1	YOR244W	-1	36	-1	28	-1	-1	-1	-1
ART10	YLR392C	-1	-1	-1	-1	-1	-1	-1	-1
SLD3	YGL113W	-1	-1	-1	25	-1	-1	24	-1
SPT3	YDR392W	-1	14	-1	1	-1	-1	-1	-1
TAF5	YBR198C	-1	46	-1	-1	-1	-1	-1	-1
EHD3	YDR036C	-1	-1	-1	-1	-1	-1	-1	-1
PEF1	YGR058W	-1	-1	-1	-1	-1	1	-1	-1
MRX1	YER077C	-1	-1	-1	26	-1	-1	-1	-1
MKT1	YNL085W	-1	27	-1	-1	-1	113	-1	-1
MOB2	YFL034C-B	-1	39	-1	22	-1	1	-1	-1
SYF1	YDR416W	-1	1	-1	-1	-1	-1	-1	-1
TOM71	YHR117W	-1	81	-1	-1	-1	124	-1	-1
SPO21	YOL091W	-1	-1	-1	-1	-1	-1	-1	-1
PRP2	YNR011C	-1	-1	-1	-1	-1	1	-1	-1
PKH1	YDR490C	-1	-1	-1	-1	-1	-1	-1	-1
CDC14	YFR028C	-1	81	-1	34	-1	1	-1	-1
MOT1	YPL082C	-1	1	-1	1	-1	-1	-1	-1
MRPS8	YMR158W	-1	-1	-1	-1	1	-1	-1	-1
PET8	YNL003C	-1	-1	-1	-1	-1	-1	-1	-1
SKT5	YBL061C	-1	47	-1	41	-1	-1	-1	-1
YDR239C	YDR239C	-1	-1	-1	-1	-1	-1	-1	-1
APS2	YJR058C	-1	31	-1	-1	-1	-1	-1	-1
AGC1	YPR021C	-1	-1	-1	-1	-1	-1	-1	-1
TGL5	YOR081C	-1	1	-1	19	-1	-1	-1	-1
MED8	YBR193C	-1	-1	-1	16	-1	-1	-1	-1
RRF1	YHR038W	-1	-1	-1	-1	-1	-1	-1	-1
RRN9	YMR270C	-1	-1	-1	-1	-1	-1	-1	-1
RSM25	YIL093C	-1	-1	-1	-1	-1	-1	-1	-1
TAF10	YDR167W	-1	1	-1	25	-1	-1	-1	-1
RBS1	YDL189W	-1	31	-1	22	-1	43	-1	-1
RIB3	YDR487C	-1	-1	-1	-1	-1	-1	-1	-1
HER2	YMR293C	-1	-1	-1	-1	-1	-1	-1	-1
EAF6	YJR082C	-1	41	-1	41	-1	37	17	-1
ZRT3	YKL175W	-1	-1	-1	-1	-1	52	-1	-1
YNL181W	YNL181W	-1	1	-1	-1	-1	34	-1	-1
THP3	YPR045C	-1	-1	-1	-1	-1	41	-1	-1
GOS1	YHL031C	-1	34	-1	-1	-1	75	-1	-1
MPH1	YIR002C	-1	41	-1	-1	-1	-1	-1	-1
YBR137W	YBR137W	-1	-1	-1	-1	-1	-1	-1	-1
MRPS35	YGR165W	-1	-1	-1	-1	-1	-1	-1	-1
RSM18	YER050C	-1	-1	-1	19	-1	-1	-1	-1
TRI1	YMR233W	-1	-1	-1	-1	-1	-1	-1	-1
DID4	YKL002W	-1	-1	-1	-1	-1	-1	-1	-1
UBC4	YBR082C	-1	-1	-1	-1	-1	-1	-1	-1
UBP7	YIL156W	-1	-1	-1	24	-1	26	-1	-1
BUD23	YCR047C	-1	112	-1	-1	-1	74	-1	-1
PRP38	YGR075C	-1	-1	-1	-1	-1	-1	-1	-1
DPB4	YDR121W	-1	31	-1	21	-1	-1	-1	-1
RTS2	YOR077W	-1	17	-1	25	-1	33	-1	-1
COG4	YPR105C	-1	-1	-1	-1	-1	-1	-1	-1
SSK1	YLR006C	-1	-1	-1	-1	-1	-1	-1	-1
FUS3	YBL016W	-1	1	-1	-1	-1	-1	-1	-1
PEX2	YJL210W	-1	19	-1	-1	-1	1	-1	-1
PRP9	YDL030W	-1	-1	-1	31	-1	-1	-1	-1
NCS6	YGL211W	-1	-1	-1	-1	-1	-1	-1	-1
DAL1	YIR027C	-1	-1	-1	-1	-1	-1	-1	-1
BNI1	YNL271C	-1	38	-1	1	-1	62	-1	-1
SPO71	YDR104C	-1	-1	-1	-1	-1	-1	-1	-1
URN1	YPR152C	-1	-1	-1	-1	-1	-1	-1	-1
CHL1	YPL008W	-1	-1	-1	-1	-1	-1	-1	-1
SEC11	YIR022W	-1	-1	-1	-1	-1	-1	-1	-1
HFI1	YPL254W	-1	-1	-1	1	-1	-1	-1	-1
TDA5	YLR426W	-1	-1	-1	-1	-1	1	-1	-1
CSE2	YNR010W	-1	-1	-1	-1	-1	-1	-1	-1
PET112	YBL080C	-1	-1	-1	-1	-1	-1	-1	-1
HRK1	YOR267C	-1	-1	-1	32	-1	32	-1	-1
FMP30	YPL103C	-1	-1	-1	-1	-1	-1	-1	-1
TAF8	YML114C	-1	-1	-1	-1	-1	14	-1	-1
SNQ2	YDR011W	-1	51	-1	112	-1	129	21	-1
TBF1	YPL128C	-1	-1	-1	-1	-1	-1	-1	-1
UBP15	YMR304W	-1	16	-1	-1	-1	-1	-1	-1
LAS1	YKR063C	-1	-1	-1	-1	-1	-1	-1	-1
AEP2	YMR282C	-1	-1	-1	-1	-1	-1	-1	-1
SWP82	YFL049W	-1	-1	-1	-1	-1	-1	-1	-1
HEM1	YDR232W	-1	-1	-1	-1	-1	-1	-1	-1
AMA1	YGR225W	-1	-1	-1	-1	-1	-1	-1	-1
TAF3	YPL011C	-1	-1	-1	-1	-1	-1	-1	-1
MRPS16	YPL013C	-1	-1	-1	-1	-1	-1	-1	-1
TAF12	YDR145W	-1	-1	-1	-1	-1	-1	-1	-1
PET54	YGR222W	-1	-1	-1	-1	-1	-1	-1	-1
TOM7	YNL070W	-1	-1	-1	-1	-1	-1	-1	-1
TMA64	YDR117C	-1	92	-1	-1	-1	74	-1	-1
RRN10	YBL025W	-1	-1	-1	-1	-1	-1	-1	-1
YMR1	YJR110W	-1	-1	-1	-1	-1	-1	-1	-1
PNT1	YOR266W	-1	-1	-1	-1	-1	-1	-1	-1
HPT1	YDR399W	-1	-1	-1	-1	-1	-1	-1	-1
APC5	YOR249C	-1	-1	-1	83	-1	-1	-1	-1
TRM1	YDR120C	-1	-1	-1	-1	-1	1	-1	-1
CDC9	YDL164C	-1	-1	-1	-1	-1	-1	-1	-1
GPB1	YOR371C	-1	-1	-1	31	-1	26	-1	-1
PRP42	YDR235W	-1	-1	-1	25	-1	-1	-1	-1
DIA2	YOR080W	-1	-1	-1	-1	-1	-1	-1	-1
DUS3	YLR401C	-1	-1	-1	23	-1	-1	-1	-1
[truncated: 3,684 more rows]

## Sheet: Ard1 specific
geneNames	SystematicGeneName	Mascot Score (no detection= -1) BY4741 IP1	Mascot Score (no detection= -1) ARD1 IP1	Mascot Score (no detection= -1) MAK3 IP1	Mascot Score (no detection= -1) NAT3 IP1	Mascot Score (no detection= -1) BY4741 IP2	Mascot Score (no detection= -1) ARD1 IP2	Mascot Score (no detection= -1) MAK3 IP2	Mascot Score (no detection= -1) NAT3 IP2
NAT5	YOR253W	-1	1312	115	25	-1	398	-1	-1
ARD1	YHR013C	-1	2315	88	158	-1	1614	48	34
HCR1	YLR192C	-1	841	21	-1	-1	833	-1	39
DIM1	YPL266W	-1	311	-1	57	-1	312	37	-1
TSR1	YDL060W	-1	473	-1	-1	-1	361	-1	-1
RIO2	YNL207W	-1	375	-1	-1	-1	367	-1	-1
NAT1	YDL040C	-1	6433	358	359	-1	3668	378	48

## Sheet: Mak3 specific
geneNames	SystematicGeneName	Mascot Score (no detection= -1) BY4741 IP1	Mascot Score (no detection= -1) ARD1 IP1	Mascot Score (no detection= -1) MAK3 IP1	Mascot Score (no detection= -1) NAT3 IP1	Mascot Score (no detection= -1) BY4741 IP2	Mascot Score (no detection= -1) ARD1 IP2	Mascot Score (no detection= -1) MAK3 IP2	Mascot Score (no detection= -1) NAT3 IP2
MAK10	YEL053C	-1	-1	2184	-1	-1	21	1254	13
MAK3	YPR051W	-1	-1	1475	-1	-1	-1	934	-1
MAK31	YCR020C-A	-1	-1	768	-1	-1	-1	494	-1

## Sheet: Nat3 specific
geneNames	SystematicGeneName	Mascot Score (no detection= -1) BY4741 IP1	Mascot Score (no detection= -1) ARD1 IP1	Mascot Score (no detection= -1) MAK3 IP1	Mascot Score (no detection= -1) NAT3 IP1	Mascot Score (no detection= -1) BY4741 IP2	Mascot Score (no detection= -1) ARD1 IP2	Mascot Score (no detection= -1) MAK3 IP2	Mascot Score (no detection= -1) NAT3 IP2
MDM20	YOL076W	-1	111	1	4424	-1	153	55	1399
NAT3	YPR131C	-1	-1	-1	1133	-1	34	-1	323

## Sheet: Shared partners
geneNames	SystematicGeneName	Mascot Score (no detection= -1) BY4741 IP1	Mascot Score (no detection= -1) ARD1 IP1	Mascot Score (no detection= -1) MAK3 IP1	Mascot Score (no detection= -1) NAT3 IP1	Mascot Score (no detection= -1) BY4741 IP2	Mascot Score (no detection= -1) ARD1 IP2	Mascot Score (no detection= -1) MAK3 IP2	Mascot Score (no detection= -1) NAT3 IP2	Annotation
RPS1A	YLR441C	241	1732	1175	1245	53	1161	792	535	40S
RPS1B	YML063W	249	1761	1111	1269	53	1271	816	494	40S
RPS2	YGL123W	171	1568	946	1271	18	1175	511	281	40S
RPS17A	YML024W	215	965	754	638	212	586	531	429	40S
RPS24A	YER074W	181	962	673	769	131	658	321	277	40S
RPS13	YDR064W	236	948	647	729	38	726	637	523	40S
RPL8B	YLL045C	171	1623	1242	1363	-1	1413	841	371	60S
RPL8A	YHL033C	148	1519	1229	1311	-1	1337	821	356	60S
RPL17A	YKL180W	187	1195	1111	849	161	1187	586	752	60S
RPL17B	YJL177W	184	937	927	716	161	1116	543	622	60S
RPL20A	YMR242C	216	882	657	516	15	457	371	541	60S
RPL27A	YHR010W	222	1194	799	718	31	558	361	361	60S
RPL24B	YGR148C	63	597	539	495	59	262	275	411	60S
RPL24A	YGL031C	63	616	536	516	59	392	422	535	60S
RPL35A	YDL191W	-1	495	515	517	-1	274	311	278	60S
RPL31A	YDL075W	161	437	355	391	28	468	292	277	60S
PAB1	YER165W	171	2919	2116	2314	-1	2117	1111	437	Associated with translating ribosomes
BFR1	YOR198C	22	2554	1322	1646	-1	1312	925	648	Associated with translating ribosomes
YEF3	YLR249W	-1	1871	1225	1493	-1	1465	527	312	Associated with translating ribosomes
STM1	YLR150W	151	871	946	1169	32	923	637	679	Associated with translating ribosomes
SSA1	YAL005C	221	999	688	971	48	1127	623	381	Associated with translating ribosomes
RRP5	YMR229C	147	1167	654	1998	-1	1235	711	453	Associated with translating ribosomes
IMD4	YML056C	236	911	1194	1321	-1	937	547	254	Other
IMD3	YLR432W	213	1296	1155	1878	-1	1178	715	381	Other
ADE3	YGR204W	1	1816	932	1171	-1	1261	541	261	Other
GPM1	YKL152C	241	719	678	1326	115	821	552	295	Other
FKS1	YLR342W	226	1123	752	1213	-1	852	485	298	Other
