# Supplementary material for: Functional mapping of N-terminal residues in the yeast proteome uncovers novel determinants for mitochondrial protein import
Source: PLoS Genet. 2023 Aug 16;19(8):e1010848. doi: 10.1371/journal.pgen.1010848 (PMC10482271; doi:10.1371/journal.pgen.1010848)
Supplement: S5 Table — (XLSX) [file pgen.1010848.s005.xlsx]

## Sheet: Feuil1
	WB 1 (P/M)	WB 2 (P/M)	WB 3 (P/M)	WB 4 (P/M)	Mean	p-value test
L2D		2.22882	2.17554	5.1147	3.17302	0.0447939
L2S		0.50813	0.350031	0.474353	0.444171	0.00421994
WT	0.157202	0.233019	0.0683121	0.0908112	0.137336	0.371915
Mak3D1	0.270392	0.342463	0.253103		0.288652	0.0270683
Mak3D31	0.171104	0.354562	0.303117		0.276261	0.0799097
Mak3D32	0.191099	0.261443	0.277321		0.243288	0.0784569
Mak3D33	0.148832	0.330405	0.163724		0.21432	0.23744
Mak3D2	0.290747	0.435323	0.283381		0.336483	0.0233512
Western Blot 1	Precurseur (-11)	Mature (0)	Correction value (11)	Precurseur corrected	Ratio Pcor/M
WT	14719.8	51486.4	6626	8093.78	0.157202
Mak3D1	15159	32314.7	6421.41	8737.61	0.270392
Mak3D31	11863.2	32917.1	6230.91	5632.26	0.171104
Mak3D32	10851.4	24711.2	6129.15	4722.29	0.191099
Mak3D33	10516.9	28182	6322.47	4194.39	0.148832
Mak3D2	11457.3	22022.2	5054.37	6402.89	0.290747
Western Blot 2	Precurseur (-10)	Mature (0)	Correction value (10)	Precurseur corrected	Ratio Pcor/M
L2D	41135	14756.6	8245.18	32889.8	2.22882
L2S	26108.9	35235.5	8204.65	17904.2	0.50813
WT	24671.4	44995.8	14186.5	10484.9	0.233019
Mak3D1	22304.9	35976.1	9984.44	12320.5	0.342463
Mak3D31	21526.9	33243.1	9740.17	11786.7	0.354562
Mak3D32	20198	31901.7	11857.5	8340.49	0.261443
Mak3D33	19030	30392.6	8988.14	10041.8	0.330405
Mak3D2	25400.3	38856.8	8485.08	16915.2	0.435323
Western Blot 3	Precurseur (-10)	Mature (0)	Correction value (10)	Precurseur corrected	Ratio Pcor/M
L2S	22197.1	42744.4	7235.27	14961.9	0.350031
L2D	26109.6	9431.1	5591.86	20517.8	2.17554
WT	16180.9	41455.3	13349	2831.9	0.0683121
Mak3D1	15742.6	34112	7108.81	8633.84	0.253103
Mak3D31	19539.5	35659.2	8730.53	10808.9	0.303117
Mak3D32	19142.1	37780.8	8664.72	10477.4	0.277321
Mak3D33	8459.33	22722.3	4739.14	3720.19	0.163724
Mak3D2	9916.43	21060.9	3948.17	5968.27	0.283381
Western Blot 4	Precurseur (-14)	Mature (0)	Correction value (14)	Precurseur corrected	Ratio Pcor/M
WT	5725.02	32138.5	2806.49	2918.53	0.0908112
L2F	7387.67	43344.8	3328.57	4059.1	0.0936467
L2D	24776.6	4267.17	2951.33	21825.3	5.1147
L2K	22194.9	6661.65	2778.66	19416.2	2.91462
L2S	9932.31	15620.5	2522.68	7409.63	0.474353
L2V	9832.31	12057.4	2561.92	7270.39	0.602982
L2P	12251.7	8936.14	2474.35	9777.4	1.09414
